# Supplementary material for: Blood‐derived microRNAs are related to cognitive domains in the general population
Source: Alzheimers Dement. 2024 Aug 29;20(10):7138–59. doi: 10.1002/alz.14197 (PMC11485070; doi:10.1002/alz.14197)
Supplement: Supplementary file 2 — Tables S2–S13 [file ALZ-20-7138-s003.xlsx]

## Sheet: Descriptions
Table	Description
Supplementary Table S2	MicroRNAs in each WGCNA module. Module membership is defined as the Pearson's correlation coefficient between module expression and microRNA expression. MicroRNAs were considered high membership when module membership was greater or equal to 0.8.
Supplementary Table S3	Association of WGCNA module expression with cognitive scores in different models. Model 1: Cognitive Score ~ module expression + age + sex Model 2: Cognitive Score ~ module expression + age + sex + first language + educational level Model 3: Cognitive Score ~ module expression + age + sex + blood cell counts
Supplementary Table S4	Association between microRNAs and all cognitive scores, including multiple testing adjustment. Shown are results which reached nominal statistical significance (unadjusted P value ≤ .05). Model 1: Cognitive Score~ microRNA expression + age + sex.
Supplementary Table S5	Age interaction in the association between microRNAs and cognitive scores. Model: Score~ microRNA expression + age + microRNA expression × age + sex
Supplementary Table S6	Sex interaction in the association between microRNAs and cognitive scores. Model: Score~ microRNA expression + age + sex + microRNA expression × sex
Supplementary Table S7	Association between cognition-related microRNAs and brain imaging phenotypes. Model: Imaging phenotype ~ microRNA expression + age + sex. For hippocampal and total brain volume, models where additionally adjusted for estimated total intacranial volume. Abbreviations: HCV, Hippocampal Volume
Supplementary Table S8	Association between cognition-related microRNAs and cortical thickness in regions of interest. Model: Cortical thickness ~ microRNA expression + age + sex
Supplementary Table S9	Target genes of each microRNA. Shown are only genes for which gene expression was negatively associated with microRNA expression
Supplementary Table S10	Enrichement of target genes in Gene Ontology: Biological Processes. Only statistically significant results (fdr ≤ 0.05) are shown.
Supplementary Table S11	Enrichement of downregulated target genes in genome-wide associated studies (GWAS) of general cognitive function
Supplementary Table S12	MicroRNA eQTL analysis results. Shown are summary statistics of top independent significant lead SNPs, and corresponding genomic loci, mapped genes, lead independent significant SNPs, independent significant SNPs and significant SNPs.
Supplementary Table S13	Mendelian randomization results for the association of microRNAs with cognition. The analysis was performed only for microRNAs with at least one cis-eQTL crossing the P value ≤ 1e-5 significance threshold, clumped to a single cis-eQTL when r2 < 0.01 within a 10 Mb window. Investigation on reverse causation, with microRNAs as outcome and cognition as exposure, was performed for all microRNAs.

## Sheet: Table S2
Module	MicroRNA	Module_membership	High_membership	microRNA_precursor	chromosome	start	end	precursors within 10 kb (same module)	precursors within 10 kb (any module)
black	miR-320b	0.923	YES	mir-320b	1	116671746	116671817
black	miR-92b-5p	0.616	NO	mir-92b	1	155195177	155195272
black	miR-320b	0.923	YES	mir-320b	1	224257040	224257110
black	miR-574-5p	0.527	NO	mir-574	4	38868032	38868127
black	miR-1294	0.612	NO	mir-1294	5	154347106	154347247
black	miR-320a-3p	0.914	YES	mir-320a	8	22244966	22245037
black	miR-939-5p	0.472	NO	mir-939	8	144394149	144394230
black	miR-320d	0.855	YES	mir-320d	13	40727816	40727887
black	miR-342-5p	0.500	NO	mir-342	14	100109655	100109753		mir-151b
black	miR-423-5p	0.694	NO	mir-423	17	30117079	30117172
black	miR-320c	0.864	YES	mir-320c	18	21683518	21683589
black	miR-320c	0.864	YES	mir-320c	18	24321675	24321746
black	miR-320e	0.803	YES	mir-320e	19	46709282	46709354
black	miR-1306-3p	0.721	NO	mir-1306	22	20086058	20086142
black	let-7b-5p	0.713	NO	let-7b	22	46113686	46113768		let-7a
black	miR-320d	0.855	YES	mir-320d	X	140926160	140926231
blue	miR-6859-5p	0.614	NO	mir-6859	1	17369	17436
blue	miR-6859-5p	0.614	NO	mir-6859	1	187891	187958
blue	miR-30e-3p	0.749	NO	mir-30e	1	40754355	40754446		mir-30c
blue	miR-1843	0.801	YES	mir-1843	1	175968370	175968479
blue	miR-181a-2-3p	0.685	NO	mir-181a	1	198859044	198859153		mir-181b
blue	miR-4677-3p	0.550	NO	mir-4677	1	243346176	243346255
blue	miR-4435	0.457	NO	mir-4435	2	87629755	87629834
blue	miR-4435	0.457	NO	mir-4435	2	111321013	111321086
blue	miR-10b-5p	0.764	NO	mir-10b	2	176150303	176150412
blue	miR-28-3p	0.678	NO	mir-28	3	188688781	188688866
blue	miR-943	0.605	NO	mir-943	4	1986384	1986477
blue	miR-4635	0.164	NO	mir-4635	5	1062896	1062974
blue	miR-582-3p	0.621	NO	mir-582	5	59703606	59703703
blue	miR-3691-5p	0.490	NO	mir-3691	6	5148233	5148322
blue	miR-219a-1-3p	0.747	NO	mir-219a	6	33207835	33207944
blue	miR-30a-3p	0.735	NO	mir-30a	6	71403551	71403621
blue	miR-589-5p	0.704	NO	mir-589	7	5495819	5495917
blue	miR-148a-5p	0.527	NO	mir-148a	7	25949919	25949986
blue	miR-6837-3p	0.608	NO	mir-6837	7	44051766	44051829
blue	miR-129-1-3p	0.123	NO	mir-129	7	128207872	128207943
blue	miR-182-5p	0.500	NO	mir-182	7	129770383	129770492	mir-183	mir-183, mir-96
blue	miR-183-5p	0.542	NO	mir-183	7	129774905	129775014	mir-182	mir-182, mir-96
blue	miR-10399-3p	0.877	YES	mir-10399	7	139044100	139044157
blue	miR-11400	0.619	NO	mir-11400	7	142474527	142474603
blue	miR-671-3p	0.861	YES	mir-671	7	151238421	151238538
blue	miR-6842-3p	0.869	YES	mir-6842	8	27433370	27433434
blue	miR-4661-5p	0.895	YES	mir-4661	8	91205485	91205559
blue	miR-151a-3p	0.899	YES	mir-151a	8	140732564	140732653
blue	miR-4664-3p	0.755	NO	mir-4664	8	143733083	143733153
blue	miR-6852-3p	0.456	NO	mir-6852	9	35710676	35710741
blue	miR-1299	0.186	NO	mir-1299	9	40929010	40929092
blue	miR-181a-2-3p	0.685	NO	mir-181a	9	124692442	124692551		mir-181b
blue	miR-219a-1-3p	0.747	NO	mir-219a	9	128392618	128392714
blue	miR-3158-3p	0.731	NO	mir-3158	10	101601417	101601497
blue	miR-3158-3p	0.731	NO	mir-3158	10	101601417	101601497
blue	miR-146b-3p	0.568	NO	mir-146b	10	102436512	102436584
blue	miR-1307-5p	0.423	NO	mir-1307	10	103394253	103394401
blue	miR-129-1-3p	0.123	NO	mir-129	11	43581394	43581483
blue	miR-6503-3p	0.451	NO	mir-6503	11	60209071	60209156
blue	miR-6514-5p	0.508	NO	mir-6514	11	62792702	62792771
blue	miR-1304-3p	0.411	NO	mir-1304	11	93733674	93733764
blue	miR-1178-3p	0.630	NO	mir-1178	12	119713634	119713724
blue	miR-92a-3p	0.668	NO	mir-92a	13	91351314	91351391		mir-17, mir-18a, mir-19a, mir-19b, mir-20a
blue	miR-7706	0.811	YES	mir-7706	15	85380596	85380662
blue	miR-5009-5p	0.790	NO	mir-5009	15	89883931	89884030
blue	miR-6859-5p	0.614	NO	mir-6859	15	101973524	101973591
blue	miR-3177-3p	0.331	NO	mir-3177	16	1734985	1735066
blue	miR-1273h-3p	0.689	NO	mir-1273h	16	24203116	24203231
blue	miR-11401	0.213	NO	mir-11401	16	87853896	87853964
blue	miR-744-5p	0.507	NO	mir-744	17	12081899	12081996
blue	miR-1288-3p	0.818	YES	mir-1288	17	16282014	16282088
blue	miR-423-3p	0.754	NO	mir-423	17	30117079	30117172
blue	miR-6866-5p	0.429	NO	mir-6866	17	40161933	40162001
blue	miR-10a-5p	0.775	NO	mir-10a	17	48579838	48579947
blue	miR-6868-3p	0.372	NO	mir-6868	17	76098019	76098076
blue	miR-4746-5p	0.863	YES	mir-4746	19	4445978	4446048
blue	miR-769-5p	0.298	NO	mir-769	19	46018932	46019049
blue	miR-150-3p	0.484	NO	mir-150	19	49500785	49500868
blue	miR-99b-5p	0.761	NO	mir-99b	19	51692612	51692681		let-7e, mir-125a
blue	miR-6806-3p	0.849	YES	mir-6806	19	58334688	58334751
blue	miR-941	0.584	NO	mir-941	20	63919449	63919520
blue	miR-941	0.584	NO	mir-941	20	63919505	63919576
blue	miR-941	0.584	NO	mir-941	20	63919561	63919632
blue	miR-941	0.584	NO	mir-941	20	63919868	63919939
blue	miR-659-5p	0.835	YES	mir-659	22	37847678	37847774
blue	miR-3690	0.450	NO	mir-3690	X	1293918	1293992
blue	miR-363-5p	0.435	NO	mir-363	X	134169378	134169452	mir-92a	mir-106a, mir-18b, mir-19b, mir-20b, mir-92a
blue	miR-92a-3p	0.668	NO	mir-92a	X	134169538	134169612	mir-363	mir-106a, mir-18b, mir-19b, mir-20b, mir-363
blue	miR-504-5p	0.268	NO	mir-504	X	138667711	138667793
blue	miR-3690	0.450	NO	mir-3690	Y	1293918	1293992
brown	miR-30c-1-3p	0.475	NO	mir-30c	1	40757284	40757372		mir-30e
brown	miR-181b-5p	0.653	NO	mir-181b	1	198858873	198858982	mir-181a	mir-181a
brown	miR-181a-3p	0.329	NO	mir-181a	1	198859044	198859153	mir-181b	mir-181b
brown	miR-181a-5p	0.754	NO	mir-181a	1	198859044	198859153	mir-181b	mir-181b
brown	miR-29b-2-5p	0.804	YES	mir-29b	1	207802443	207802523		mir-29c
brown	miR-1301-3p	0.689	NO	mir-1301	2	25328640	25328721
brown	miR-425-3p	0.896	YES	mir-425	3	49020148	49020234		mir-191
brown	miR-16-2-3p	0.480	NO	mir-16	3	160404745	160404825		mir-15b
brown	miR-28-5p	0.519	NO	mir-28	3	188688781	188688866
brown	miR-218-5p	0.195	NO	mir-218	4	20528275	20528384
brown	miR-579-5p	0.689	NO	mir-579	5	32394378	32394475
brown	miR-1303	0.513	NO	mir-1303	5	154685776	154685861
brown	miR-146a-5p	0.815	YES	mir-146a	5	160485352	160485450
brown	miR-218-5p	0.195	NO	mir-218	5	168768146	168768255
brown	miR-30c-1-3p	0.475	NO	mir-30c	6	71376960	71377031
brown	miR-25-5p	0.409	NO	mir-25	7	100093560	100093643		mir-106b, mir-93
brown	miR-29b-2-5p	0.804	YES	mir-29b	7	130877459	130877539		mir-29a
brown	miR-24-3p	0.798	NO	mir-24	9	95086021	95086088		mir-23b, mir-27b, mir-3074
brown	miR-181a-3p	0.329	NO	mir-181a	9	124692442	124692551	mir-181b	mir-181b
brown	miR-181a-5p	0.754	NO	mir-181a	9	124692442	124692551	mir-181b	mir-181b
brown	miR-181b-5p	0.653	NO	mir-181b	9	124693710	124693798	mir-181a	mir-181a
brown	miR-4672	0.547	NO	mir-4672	9	127869415	127869495
brown	miR-5100	-0.003	NO	mir-5100	10	42997563	42997681
brown	miR-210-3p	0.741	NO	mir-210	11	568089	568198
brown	miR-130a-3p	0.813	YES	mir-130a	11	57641198	57641286
brown	miR-1908-5p	0.468	NO	mir-1908	11	61815161	61815240
brown	miR-1260b	0.338	NO	mir-1260b	11	96341438	96341526
brown	miR-125b-5p	0.383	NO	mir-125b	11	122099757	122099844
brown	miR-100-5p	-0.093	NO	mir-100	11	122152229	122152308		let-7a
brown	let-7i-3p	0.792	NO	let-7i	12	62603686	62603769
brown	miR-331-5p	0.740	NO	mir-331	12	95308420	95308513
brown	miR-16-2-3p	0.480	NO	mir-16	13	50048973	50049061		mir-15a
brown	miR-17-3p	0.819	YES	mir-17	13	91350605	91350688	mir-19a	mir-18a, mir-19a, mir-19b, mir-20a, mir-92a
brown	miR-19a-3p	0.659	NO	mir-19a	13	91350891	91350972	mir-17	mir-17, mir-18a, mir-19b, mir-20a, mir-92a
brown	miR-4707-3p	0.225	NO	mir-4707	14	22956950	22957029
brown	miR-1260a	0.314	NO	mir-1260a	14	77266218	77266290
brown	miR-628-3p	0.582	NO	mir-628	15	55372940	55373034
brown	miR-3179	0.614	NO	mir-3179	16	14901508	14901591
brown	miR-3179	0.614	NO	mir-3179	16	16300159	16300242
brown	miR-3179	0.614	NO	mir-3179	16	18411894	18411977
brown	miR-22-5p	0.773	NO	mir-22	17	1713903	1713987
brown	miR-4732-5p	0.311	NO	mir-4732	17	28861655	28861730		mir-144, mir-451a, mir-451b
brown	miR-193a-5p	0.462	NO	mir-193a	17	31559996	31560083
brown	miR-338-5p	0.612	NO	mir-338	17	81125883	81125949
brown	miR-24-3p	0.798	NO	mir-24	19	13836287	13836359		mir-23a, mir-27a
brown	miR-1270	0.102	NO	mir-1270	19	20399272	20399354
brown	miR-1292-5p	0.335	NO	mir-1292	20	2652777	2652842
brown	miR-125b-5p	0.383	NO	mir-125b	21	16590237	16590325
brown	miR-155-5p	0.616	NO	mir-155	21	25573980	25574044
brown	miR-6501-5p	0.312	NO	mir-6501	21	33550662	33550728
brown	miR-185-3p	0.115	NO	mir-185	22	20033139	20033220
brown	miR-185-5p	0.792	NO	mir-185	22	20033139	20033220
brown	miR-130b-3p	0.826	YES	mir-130b	22	21653304	21653385
brown	miR-222-3p	0.358	NO	mir-222	X	45747015	45747124		mir-221
brown	miR-500a-3p	0.856	YES	mir-500a	X	50008431	50008514	mir-362, mir-501, mir-502	mir-362, mir-501, mir-502, mir-532, mir-660
brown	miR-362-5p	0.836	YES	mir-362	X	50008964	50009028	mir-500a, mir-501, mir-502	mir-500a, mir-501, mir-502, mir-532, mir-660
brown	miR-501-3p	0.678	NO	mir-501	X	50009722	50009805	mir-362, mir-500a, mir-502	mir-362, mir-500a, mir-502, mir-532, mir-660
brown	miR-502-3p	0.856	YES	mir-502	X	50014598	50014683	mir-362, mir-500a, mir-501	mir-362, mir-500a, mir-501, mir-660
brown	miR-652-3p	0.915	YES	mir-652	X	110055329	110055426
brown	miR-450a-5p	0.531	NO	mir-450a	X	134540341	134540431	mir-424	mir-424, mir-503
brown	miR-450a-5p	0.531	NO	mir-450a	X	134540508	134540607	mir-424	mir-424, mir-503
brown	miR-424-3p	0.422	NO	mir-424	X	134546614	134546711	mir-450a	mir-450a, mir-503
cyan	miR-378f	0.806	YES	mir-378f	1	23929070	23929147
cyan	miR-378d	0.831	YES	mir-378d	4	5923275	5923328
cyan	miR-378a-3p	0.869	YES	mir-378a	5	149732825	149732890
cyan	miR-378d	0.831	YES	mir-378d	8	93916022	93916119
cyan	miR-1307-3p	0.683	NO	mir-1307	10	103394253	103394401
cyan	miR-378c	0.918	YES	mir-378c	10	130962588	130962668
cyan	miR-378i	0.882	YES	mir-378i	22	41923222	41923297
green	miR-186-5p	0.834	YES	mir-186	1	71067631	71067716
green	miR-199a-5p	0.733	NO	mir-199a	1	172144535	172144644
green	miR-29c-3p	0.795	NO	mir-29c	1	207801852	207801939	mir-29b	mir-29b
green	miR-29b-3p	0.866	YES	mir-29b	1	207802443	207802523	mir-29c	mir-29c
green	miR-194-5p	0.899	YES	mir-194	1	220118157	220118241		mir-215
green	miR-26a-5p	0.807	YES	mir-26a	3	37969404	37969480
green	miR-576-5p	0.818	YES	mir-576	4	109488698	109488795
green	miR-3688-3p	0.560	NO	mir-3688	4	159128802	159128894
green	miR-3688-3p	0.560	NO	mir-3688	4	159128805	159128891
green	miR-145-3p	0.644	NO	mir-145	5	149430646	149430733		mir-143
green	miR-30a-5p	0.549	NO	mir-30a	6	71403551	71403621
green	miR-548o-3p	0.569	NO	mir-548o	7	102405742	102405855
green	miR-335-5p	0.823	YES	mir-335	7	130496111	130496204
green	miR-29a-3p	0.824	YES	mir-29a	7	130876747	130876810	mir-29b	mir-29b
green	miR-29b-3p	0.866	YES	mir-29b	7	130877459	130877539	mir-29a	mir-29a
green	miR-9903	0.592	NO	mir-9903	8	98393645	98393738
green	miR-30d-3p	0.454	NO	mir-30d	8	134804876	134804945		mir-30b
green	miR-30d-5p	0.792	NO	mir-30d	8	134804876	134804945		mir-30b
green	let-7a-3p	0.809	YES	let-7a	9	94175957	94176036		let-7d, let-7f
green	miR-24-2-5p	0.590	NO	mir-24	9	95086021	95086088		mir-23b, mir-27b, mir-3074
green	miR-199b-5p	0.735	NO	mir-199b	9	128244721	128244830
green	miR-146b-5p	0.569	NO	mir-146b	10	102436512	102436584
green	miR-548e-3p	0.588	NO	mir-548e	10	110988926	110989013
green	miR-194-5p	0.899	YES	mir-194	11	64891355	64891439		mir-192
green	miR-139-5p	0.424	NO	mir-139	11	72615063	72615130
green	let-7a-3p	0.809	YES	let-7a	11	122146522	122146593		mir-100
green	miR-148b-5p	0.624	NO	mir-148b	12	54337216	54337314
green	miR-26a-5p	0.807	YES	mir-26a	12	57824609	57824692
green	miR-618	0.436	NO	mir-618	12	80935736	80935833
green	miR-19b-3p	0.853	YES	mir-19b	13	91351192	91351278		mir-17, mir-18a, mir-19a, mir-20a, mir-92a
green	miR-4511	0.307	NO	mir-4511	15	65719246	65719332
green	miR-451a	0.786	NO	mir-451a	17	28861369	28861440	mir-451b	mir-144, mir-451b, mir-4732
green	miR-451b	0.610	NO	mir-451b	17	28861371	28861438	mir-451a	mir-144, mir-451a, mir-4732
green	miR-142-3p	0.837	YES	mir-142	17	58331232	58331318
green	miR-199a-5p	0.733	NO	mir-199a	19	10817426	10817496
green	miR-5695	0.819	YES	mir-5695	19	12920320	12920404
green	miR-24-2-5p	0.590	NO	mir-24	19	13836287	13836359		mir-23a, mir-27a
green	miR-641	0.742	NO	mir-641	19	40282543	40282641
green	miR-548o-3p	0.569	NO	mir-548o	20	38516563	38516632
green	let-7a-3p	0.809	YES	let-7a	22	46112749	46112822		let-7b
green	miR-548am-3p	0.410	NO	mir-548am	X	16627012	16627085
green	miR-374b-5p	0.840	YES	mir-374b	X	74218547	74218618		mir-421
green	miR-19b-3p	0.853	YES	mir-19b	X	134169671	134169766		mir-106a, mir-18b, mir-20b, mir-363, mir-92a
greenyellow	miR-493-3p	0.840	YES	mir-493	14	100869060	100869148
greenyellow	miR-127-3p	0.900	YES	mir-127	14	100882979	100883075		mir-433
greenyellow	miR-370-3p	0.915	YES	mir-370	14	100911139	100911213
greenyellow	miR-654-5p	0.835	YES	mir-654	14	101040219	101040299	mir-381	mir-381, mir-495, mir-543
greenyellow	miR-381-3p	0.747	NO	mir-381	14	101045920	101045994	mir-134, mir-382, mir-654	mir-134, mir-382, mir-485, mir-654
greenyellow	miR-382-5p	0.755	NO	mir-382	14	101054306	101054381	mir-134, mir-381	mir-134, mir-323b, mir-381, mir-485
greenyellow	miR-134-5p	0.825	YES	mir-134	14	101054687	101054759	mir-381, mir-382	mir-323b, mir-381, mir-382, mir-485
greenyellow	miR-409-3p	0.877	YES	mir-409	14	101065300	101065378		mir-323b, mir-485
lightcyan	miR-215-5p	0.809	YES	mir-215	1	220117853	220117962		mir-194
lightcyan	miR-25-3p	0.653	NO	mir-25	7	100093560	100093643		mir-106b, mir-93
lightcyan	miR-192-5p	0.866	YES	mir-192	11	64891137	64891246		mir-194
lightcyan	miR-148b-3p	0.721	NO	mir-148b	12	54337216	54337314
lightcyan	miR-140-3p	0.792	NO	mir-140	16	69933081	69933180
magenta	miR-576-3p	0.576	NO	mir-576	4	109488698	109488795
magenta	miR-106b-3p	0.497	NO	mir-106b	7	100093993	100094074		mir-25, mir-93
magenta	miR-486-3p	0.342	NO	mir-486	8	41660441	41660508
magenta	miR-486-3p	0.342	NO	mir-486	8	41660444	41660507
magenta	let-7a-5p	0.864	YES	let-7a	9	94175957	94176036	let-7f	let-7d, let-7f
magenta	let-7f-5p	0.906	YES	let-7f	9	94176347	94176433	let-7a	let-7a, let-7d
magenta	let-7a-5p	0.864	YES	let-7a	11	122146522	122146593		mir-100
magenta	miR-4508	0.699	NO	mir-4508	15	23562062	23562131
magenta	miR-122-5p	0.455	NO	mir-122	18	58451074	58451158
magenta	let-7e-5p	0.782	NO	let-7e	19	51692786	51692864		mir-125a, mir-99b
magenta	let-7c-5p	0.898	YES	let-7c	21	16539828	16539911		mir-99a
magenta	let-7a-5p	0.864	YES	let-7a	22	46112749	46112822		let-7b
magenta	let-7f-5p	0.906	YES	let-7f	X	53557192	53557274		mir-98
magenta	miR-223-5p	0.750	NO	mir-223	X	66018870	66018979
magenta	miR-503-5p	0.506	NO	mir-503	X	134546328	134546398		mir-424, mir-450a
midnightblue	miR-340-3p	0.820	YES	mir-340	5	180015303	180015397
midnightblue	miR-4473	0.799	NO	mir-4473	9	20411148	20411238
midnightblue	miR-3157-3p	0.762	NO	mir-3157	10	96064315	96064399
midnightblue	miR-330-5p	0.823	YES	mir-330	19	45638994	45639087
midnightblue	miR-4755-5p	0.757	NO	mir-4755	20	34049119	34049190
midnightblue	miR-6818-3p	0.765	NO	mir-6818	22	30007049	30007113
pink	miR-3605-3p	0.886	YES	mir-3605	1	33332393	33332492
pink	miR-3150a-5p	0.592	NO	mir-3150a	8	95072914	95072993
pink	miR-937-3p	0.865	YES	mir-937	8	143812957	143813042
pink	let-7d-3p	0.554	NO	let-7d	9	94178834	94178920		let-7a, let-7f
pink	miR-2110	0.502	NO	mir-2110	10	114174105	114174179
pink	miR-6747-3p	0.892	YES	mir-6747	11	62567011	62567071
pink	miR-139-3p	0.398	NO	mir-139	11	72615063	72615130
pink	miR-6505-3p	0.284	NO	mir-6505	12	48132797	48132867
pink	miR-6783-3p	0.711	NO	mir-6783	17	44934618	44934681
pink	miR-3615	0.742	NO	mir-3615	17	74748613	74748699
pink	miR-1238-3p	0.830	YES	mir-1238	19	10552122	10552204
pink	miR-6857-3p	0.664	NO	mir-6857	X	53405673	53405765
pink	miR-1468-5p	0.835	YES	mir-1468	X	63786002	63786087
purple	miR-4781-3p	0.649	NO	mir-4781	1	54054079	54054154
purple	miR-4677-5p	0.614	NO	mir-4677	1	243346176	243346255
purple	miR-128-3p	0.830	YES	mir-128	2	135665397	135665478
purple	miR-128-3p	0.830	YES	mir-128	3	35744476	35744559
purple	miR-581	0.803	YES	mir-581	5	53951504	53951599
purple	miR-5690	0.752	NO	mir-5690	6	35664717	35664789
purple	miR-597-3p	0.604	NO	mir-597	8	9741672	9741768
purple	miR-330-3p	0.538	NO	mir-330	19	45638994	45639087
purple	miR-99a-5p	0.599	NO	mir-99a	21	16539089	16539169		let-7c
purple	miR-3909	0.781	NO	mir-3909	22	35335640	35335758
red	miR-101-3p	0.774	NO	mir-101	1	65058434	65058508
red	miR-1255b-5p	0.401	NO	mir-1255b	1	167998660	167998726
red	miR-664a-5p	0.589	NO	mir-664a	1	220200538	220200619
red	miR-3124-5p	0.487	NO	mir-3124	1	248826377	248826443
red	miR-1255b-5p	0.401	NO	mir-1255b	4	36426366	36426428
red	miR-1255a	0.157	NO	mir-1255a	4	101330302	101330414
red	miR-584-5p	0.811	YES	mir-584	5	149062313	149062409
red	miR-143-3p	0.656	NO	mir-143	5	149428918	149429023		mir-145
red	miR-148a-3p	0.795	NO	mir-148a	7	25949919	25949986
red	miR-101-3p	0.774	NO	mir-101	9	4850297	4850375
red	miR-7-5p	0.865	YES	mir-7	9	83969748	83969857
red	let-7i-5p	0.829	YES	let-7i	12	62603686	62603769
red	miR-3913-5p	0.852	YES	mir-3913	12	69584722	69584823
red	miR-3913-5p	0.852	YES	mir-3913	12	69584723	69584822
red	miR-629-5p	0.809	YES	mir-629	15	70079372	70079468
red	miR-7-5p	0.865	YES	mir-7	15	88611825	88611934
red	miR-152-3p	0.405	NO	mir-152	17	48037161	48037247
red	miR-7-5p	0.865	YES	mir-7	19	4770670	4770779
red	miR-27a-5p	0.744	NO	mir-27a	19	13836440	13836517		mir-23a, mir-24
red	miR-532-5p	0.804	YES	mir-532	X	50003148	50003238		mir-362, mir-500a, mir-501
salmon	miR-6741-3p	0.817	YES	mir-6741	1	225922080	225922142
salmon	miR-3127-3p	0.713	NO	mir-3127	2	96798278	96798353
salmon	miR-6873-3p	0.673	NO	mir-6873	6	33287227	33287289
salmon	miR-486-5p	0.782	NO	mir-486	8	41660441	41660508
salmon	miR-486-5p	0.782	NO	mir-486	8	41660444	41660507
salmon	miR-1343-3p	0.596	NO	mir-1343	11	34941837	34941920
salmon	miR-4732-3p	0.854	YES	mir-4732	17	28861655	28861730		mir-144, mir-451a, mir-451b
salmon	miR-6786-3p	0.847	YES	mir-6786	17	81693757	81693869
tan	miR-433-3p	0.813	YES	mir-433	14	100881886	100881978		mir-127
tan	miR-323a-3p	0.832	YES	mir-323a	14	101025732	101025817	mir-329, mir-495, mir-543	mir-329, mir-494, mir-495, mir-543
tan	miR-329-3p	0.837	YES	mir-329	14	101026785	101026864	mir-323a, mir-495, mir-543	mir-323a, mir-494, mir-495, mir-543
tan	miR-329-3p	0.837	YES	mir-329	14	101027100	101027183	mir-323a, mir-495, mir-543	mir-323a, mir-494, mir-495, mir-543
tan	miR-543	0.857	YES	mir-543	14	101031987	101032064	mir-323a, mir-329, mir-495, mir-654	mir-323a, mir-329, mir-494, mir-495, mir-654
tan	miR-495-3p	0.848	YES	mir-495	14	101033755	101033836	mir-323a, mir-329, mir-543, mir-654	mir-323a, mir-329, mir-494, mir-543, mir-654
tan	miR-654-3p	0.908	YES	mir-654	14	101040219	101040299	mir-495, mir-543	mir-381, mir-495, mir-543
tan	miR-485-3p	0.896	YES	mir-485	14	101055419	101055491	mir-323b	mir-134, mir-323b, mir-381, mir-382, mir-409
tan	miR-323b-3p	0.837	YES	mir-323b	14	101056219	101056300	mir-485	mir-134, mir-382, mir-409, mir-485
turquoise	miR-6859-3p	0.522	NO	mir-6859	1	17369	17436
turquoise	miR-6859-3p	0.522	NO	mir-6859	1	187891	187958
turquoise	miR-6726-3p	0.461	NO	mir-6726	1	1296110	1296170
turquoise	miR-1976	0.692	NO	mir-1976	1	26554542	26554593
turquoise	miR-5581-3p	0.680	NO	mir-5581	1	37500935	37500994
turquoise	miR-30c-5p	0.918	YES	mir-30c	1	40757284	40757372		mir-30e
turquoise	miR-6734-3p	0.762	NO	mir-6734	1	43364648	43364715
turquoise	miR-197-3p	0.298	NO	mir-197	1	109598893	109598967
turquoise	miR-548ac	0.638	NO	mir-548ac	1	116560024	116560111
turquoise	miR-942-3p	0.664	NO	mir-942	1	117094643	117094728
turquoise	miR-942-5p	0.778	NO	mir-942	1	117094643	117094728
turquoise	miR-92b-3p	0.423	NO	mir-92b	1	155195177	155195272
turquoise	miR-29c-5p	0.579	NO	mir-29c	1	207801852	207801939		mir-29b
turquoise	miR-664a-3p	0.852	YES	mir-664a	1	220200538	220200619
turquoise	miR-4742-3p	0.517	NO	mir-4742	1	224398227	224398311
turquoise	miR-4753-3p	0.737	NO	mir-4753	1	235190034	235190116
turquoise	miR-4433b-5p	0.620	NO	mir-4433b	2	64340747	64340848
turquoise	miR-1285-3p	0.547	NO	mir-1285	2	70252918	70253005
turquoise	miR-1285-5p	0.779	NO	mir-1285	2	70252918	70253005
turquoise	miR-3130-5p	0.488	NO	mir-3130	2	206783234	206783308
turquoise	miR-3130-5p	0.488	NO	mir-3130	2	206783234	206783308
turquoise	miR-6513-3p	0.771	NO	mir-6513	2	218280125	218280188
turquoise	miR-26b-3p	0.828	YES	mir-26b	2	218402646	218402722
turquoise	miR-5001-3p	0.807	YES	mir-5001	2	232550474	232550573
turquoise	miR-3133	0.193	NO	mir-3133	2	241477905	241477982
turquoise	miR-548ay-3p	0.629	NO	mir-548ay	3	32506283	32506389
turquoise	miR-1226-3p	0.793	NO	mir-1226	3	47849555	47849629
turquoise	miR-425-5p	0.833	YES	mir-425	3	49020148	49020234	mir-191	mir-191
turquoise	miR-191-3p	0.532	NO	mir-191	3	49020618	49020709	mir-425	mir-425
turquoise	miR-191-5p	0.949	YES	mir-191	3	49020618	49020709	mir-425	mir-425
turquoise	miR-5193	0.178	NO	mir-5193	3	49806137	49806245
turquoise	miR-1284	0.616	NO	mir-1284	3	71541970	71542089
turquoise	miR-7976	0.670	NO	mir-7976	3	127587111	127587176
turquoise	miR-15b-3p	0.825	YES	mir-15b	3	160404588	160404685		mir-16
turquoise	miR-574-3p	0.881	YES	mir-574	4	38868032	38868127
turquoise	miR-584-3p	0.623	NO	mir-584	5	149062313	149062409
turquoise	miR-145-5p	0.652	NO	mir-145	5	149430646	149430733		mir-143
turquoise	miR-378a-5p	0.879	YES	mir-378a	5	149732825	149732890
turquoise	miR-1271-5p	0.741	NO	mir-1271	5	176367946	176368031
turquoise	miR-1229-3p	0.453	NO	mir-1229	5	179798278	179798346
turquoise	miR-4646-3p	0.242	NO	mir-4646	6	31701029	31701091
turquoise	miR-6833-3p	0.609	NO	mir-6833	6	32179816	32179876
turquoise	miR-30c-5p	0.918	YES	mir-30c	6	71376960	71377031
turquoise	miR-1273c	0.292	NO	mir-1273c	6	154853360	154853436
turquoise	miR-339-3p	0.451	NO	mir-339	7	1022933	1023026
turquoise	miR-339-5p	0.904	YES	mir-339	7	1022933	1023026
turquoise	miR-550a-3-5p	0.255	NO	mir-550a	7	29680734	29680828
turquoise	miR-550a-3p	0.862	YES	mir-550a	7	29680734	29680828
turquoise	miR-550a-5p	0.255	NO	mir-550a	7	29680734	29680828
turquoise	miR-550a-3-5p	0.255	NO	mir-550a	7	30289794	30289890
turquoise	miR-550a-3p	0.862	YES	mir-550a	7	30289794	30289890
turquoise	miR-550a-5p	0.255	NO	mir-550a	7	30289794	30289890
turquoise	miR-550a-3-5p	0.255	NO	mir-550a	7	32732981	32733077
turquoise	miR-550a-3p	0.862	YES	mir-550a	7	32732981	32733077
turquoise	miR-550a-5p	0.255	NO	mir-550a	7	32732981	32733077
turquoise	miR-1285-3p	0.547	NO	mir-1285	7	92204015	92204098
turquoise	miR-1285-5p	0.779	NO	mir-1285	7	92204015	92204098
turquoise	miR-93-3p	0.931	YES	mir-93	7	100093768	100093847		mir-106b, mir-25
turquoise	miR-183-3p	0.722	NO	mir-183	7	129774905	129775014		mir-182, mir-96
turquoise	miR-335-3p	0.562	NO	mir-335	7	130496111	130496204
turquoise	miR-6509-3p	0.606	NO	mir-6509	7	135206994	135207078
turquoise	miR-4659a-3p	0.804	YES	mir-4659a	8	6745164	6745244	mir-4659b	mir-4659b
turquoise	miR-4659b-3p	0.739	NO	mir-4659b	8	6745168	6745240	mir-4659a	mir-4659a
turquoise	miR-4286	0.731	NO	mir-4286	8	10666978	10667070
turquoise	miR-30b-5p	0.896	YES	mir-30b	8	134800520	134800607		mir-30d
turquoise	miR-151a-5p	0.552	NO	mir-151a	8	140732564	140732653
turquoise	miR-204-5p	0.296	NO	mir-204	9	70809975	70810084
turquoise	miR-7-1-3p	0.802	YES	mir-7	9	83969748	83969857
turquoise	let-7f-1-3p	0.681	NO	let-7f	9	94176347	94176433		let-7a, let-7d
turquoise	miR-23b-3p	0.770	NO	mir-23b	9	95085208	95085304	mir-3074	mir-24, mir-27b, mir-3074
turquoise	miR-3074-5p	0.496	NO	mir-3074	9	95086014	95086094	mir-23b	mir-23b, mir-24, mir-27b
turquoise	miR-6855-3p	0.333	NO	mir-6855	9	129869605	129869671
turquoise	miR-4685-3p	0.608	NO	mir-4685	10	98431292	98431360
turquoise	miR-210-5p	0.557	NO	mir-210	11	568089	568198
turquoise	miR-6514-3p	0.467	NO	mir-6514	11	62792702	62792771
turquoise	miR-326	0.697	NO	mir-326	11	75335092	75335186
turquoise	miR-4301	0.410	NO	mir-4301	11	113450023	113450088
turquoise	miR-331-3p	0.740	NO	mir-331	12	95308420	95308513
turquoise	miR-3613-3p	0.773	NO	mir-3613	13	49996415	49996501
turquoise	miR-18a-3p	0.912	YES	mir-18a	13	91350751	91350821		mir-17, mir-19a, mir-19b, mir-20a, mir-92a
turquoise	miR-7855-5p	0.301	NO	mir-7855	14	64785626	64785686
turquoise	miR-625-3p	0.110	NO	mir-625	14	65471102	65471186
turquoise	miR-625-5p	0.715	NO	mir-625	14	65471102	65471186
turquoise	miR-3173-5p	0.550	NO	mir-3173	14	95137919	95137986
turquoise	miR-151b	0.548	NO	mir-151b	14	100109419	100109514	mir-342	mir-342
turquoise	miR-342-3p	0.895	YES	mir-342	14	100109655	100109753	mir-151b	mir-151b
turquoise	miR-345-5p	0.761	NO	mir-345	14	100307859	100307956
turquoise	miR-494-3p	0.717	NO	mir-494	14	101029634	101029714		mir-323a, mir-329, mir-495, mir-543
turquoise	miR-627-3p	0.832	YES	mir-627	15	42199570	42199666
turquoise	miR-6881-3p	0.636	NO	mir-6881	15	74411357	74411432
turquoise	miR-6882-3p	0.463	NO	mir-6882	15	74840642	74840707
turquoise	miR-7-1-3p	0.802	YES	mir-7	15	88611825	88611934
turquoise	miR-6859-3p	0.522	NO	mir-6859	15	101973524	101973591
turquoise	miR-6511b-3p	0.872	YES	mir-6511b	16	2106669	2106753
turquoise	miR-365a-3p	0.839	YES	mir-365a	16	14309285	14309371
turquoise	miR-6511a-3p	0.836	YES	mir-6511a	16	14925937	14926003
turquoise	miR-6511b-3p	0.872	YES	mir-6511b	16	15134075	15134145
turquoise	miR-484	0.943	YES	mir-484	16	15643294	15643372
turquoise	miR-6511a-3p	0.836	YES	mir-6511a	16	16324588	16324654
turquoise	miR-6511a-3p	0.836	YES	mir-6511a	16	16368876	16368942
turquoise	miR-328-3p	0.868	YES	mir-328	16	67202321	67202395
turquoise	miR-1538	0.101	NO	mir-1538	16	69565808	69565868
turquoise	miR-6775-3p	0.532	NO	mir-6775	16	87834592	87834660
turquoise	miR-5189-3p	0.056	NO	mir-5189	16	88468918	88469031
turquoise	miR-22-3p	0.648	NO	mir-22	17	1713903	1713987
turquoise	miR-132-3p	0.631	NO	mir-132	17	2049908	2050008
turquoise	miR-324-3p	0.874	YES	mir-324	17	7223297	7223379
turquoise	miR-324-5p	0.851	YES	mir-324	17	7223297	7223379
turquoise	miR-1180-3p	0.545	NO	mir-1180	17	19344506	19344574
turquoise	miR-365b-3p	0.839	YES	mir-365b	17	31575411	31575521
turquoise	miR-5010-3p	0.211	NO	mir-5010	17	42514188	42514307
turquoise	miR-142-5p	0.657	NO	mir-142	17	58331232	58331318
turquoise	miR-454-5p	0.674	NO	mir-454	17	59137758	59137872
turquoise	miR-636	0.419	NO	mir-636	17	76736450	76736548
turquoise	miR-7-1-3p	0.802	YES	mir-7	19	4770670	4770779
turquoise	miR-6885-3p	0.364	NO	mir-6885	19	6389638	6389703
turquoise	miR-3940-3p	0.723	NO	mir-3940	19	6416410	6416511
turquoise	miR-23a-3p	0.826	YES	mir-23a	19	13836587	13836659		mir-24, mir-27a
turquoise	miR-150-5p	0.800	NO	mir-150	19	49500785	49500868
turquoise	miR-125a-5p	0.629	NO	mir-125a	19	51693254	51693339		let-7e, mir-99b
turquoise	miR-6802-3p	0.208	NO	mir-6802	19	55239912	55239976	mir-6803	mir-6803
turquoise	miR-6803-3p	0.791	NO	mir-6803	19	55245186	55245250	mir-6802	mir-6802
turquoise	miR-6812-3p	0.205	NO	mir-6812	20	45425510	45425573
turquoise	miR-296-5p	0.844	YES	mir-296	20	58817615	58817694
turquoise	miR-4326	0.060	NO	mir-4326	20	63286808	63286866
turquoise	miR-10401-3p	0.549	NO	mir-10401	21	8206563	8206618
turquoise	miR-10401-3p	0.549	NO	mir-10401	21	8250772	8250827
turquoise	miR-10401-3p	0.549	NO	mir-10401	21	8389610	8389665
turquoise	miR-10401-3p	0.549	NO	mir-10401	21	8433797	8433852
turquoise	miR-1306-5p	0.843	YES	mir-1306	22	20086058	20086142
turquoise	miR-130b-5p	0.376	NO	mir-130b	22	21653304	21653385
turquoise	miR-6817-3p	0.266	NO	mir-6817	22	25455646	25455711
turquoise	miR-3200-3p	0.599	NO	mir-3200	22	30731557	30731641
turquoise	miR-3200-5p	0.725	NO	mir-3200	22	30731557	30731641
turquoise	miR-1249-3p	0.710	NO	mir-1249	22	45200954	45201019
turquoise	let-7b-3p	0.659	NO	let-7b	22	46113686	46113768		let-7a
turquoise	miR-532-3p	0.862	YES	mir-532	X	50003148	50003238	mir-500a, mir-501	mir-362, mir-500a, mir-501
turquoise	miR-500a-5p	0.732	NO	mir-500a	X	50008431	50008514	mir-501, mir-532	mir-362, mir-501, mir-502, mir-532, mir-660
turquoise	miR-501-5p	0.710	NO	mir-501	X	50009722	50009805	mir-500a, mir-532	mir-362, mir-500a, mir-502, mir-532, mir-660
turquoise	miR-6894-3p	0.281	NO	mir-6894	X	53198889	53198945
turquoise	let-7f-1-3p	0.681	NO	let-7f	X	53557192	53557274		mir-98
turquoise	miR-223-3p	0.889	YES	mir-223	X	66018870	66018979
turquoise	miR-421	0.820	YES	mir-421	X	74218377	74218461		mir-374b
turquoise	miR-361-3p	0.197	NO	mir-361	X	85903636	85903707
turquoise	miR-361-5p	0.874	YES	mir-361	X	85903636	85903707
turquoise	miR-766-3p	0.782	NO	mir-766	X	119646738	119646848
turquoise	miR-18b-3p	0.827	YES	mir-18b	X	134170041	134170111		mir-106a, mir-19b, mir-20b, mir-363, mir-92a
turquoise	miR-505-3p	0.888	YES	mir-505	X	139924148	139924231
turquoise	miR-505-5p	0.655	NO	mir-505	X	139924148	139924231
turquoise	miR-664b-3p	0.755	NO	mir-664b	X	154768596	154768656
yellow	miR-30e-5p	0.835	YES	mir-30e	1	40754355	40754446		mir-30c
yellow	miR-199a-3p	0.795	NO	mir-199a	1	172144535	172144644
yellow	miR-26b-5p	0.866	YES	mir-26b	2	218402646	218402722
yellow	let-7g-5p	0.816	YES	let-7g	3	52268278	52268361
yellow	miR-15b-5p	0.820	YES	mir-15b	3	160404588	160404685	mir-16	mir-16
yellow	miR-16-5p	0.929	YES	mir-16	3	160404745	160404825	mir-15b	mir-15b
yellow	miR-103a-3p	0.905	YES	mir-103a	5	168560896	168560973
yellow	miR-340-5p	0.786	NO	mir-340	5	180015303	180015397
yellow	miR-196b-5p	0.804	YES	mir-196b	7	27169480	27169563
yellow	miR-93-5p	0.929	YES	mir-93	7	100093768	100093847	mir-106b	mir-106b, mir-25
yellow	miR-106b-5p	0.833	YES	mir-106b	7	100093993	100094074	mir-93	mir-25, mir-93
yellow	miR-96-5p	0.771	NO	mir-96	7	129774692	129774769		mir-182, mir-183
yellow	let-7d-5p	0.834	YES	let-7d	9	94178834	94178920		let-7a, let-7f
yellow	miR-27b-3p	0.630	NO	mir-27b	9	95085445	95085541		mir-23b, mir-24, mir-3074
yellow	miR-199b-3p	0.795	NO	mir-199b	9	128244721	128244830
yellow	miR-126-3p	0.687	NO	mir-126	9	136670602	136670686
yellow	miR-126-5p	0.861	YES	mir-126	9	136670602	136670686
yellow	miR-107	0.867	YES	mir-107	10	89592747	89592827
yellow	miR-1287-5p	0.463	NO	mir-1287	10	98395218	98395307
yellow	miR-610	0.496	NO	mir-610	11	28056815	28056910
yellow	miR-1304-5p	0.477	NO	mir-1304	11	93733674	93733764
yellow	miR-200c-3p	0.756	NO	mir-200c	12	6963699	6963766
yellow	miR-10527-5p	0.152	NO	mir-10527	12	63823663	63823727
yellow	miR-3613-5p	0.791	NO	mir-3613	13	49996415	49996501
yellow	miR-16-5p	0.929	YES	mir-16	13	50048973	50049061	mir-15a	mir-15a
yellow	miR-15a-5p	0.893	YES	mir-15a	13	50049119	50049201	mir-16	mir-16
yellow	miR-17-5p	0.950	YES	mir-17	13	91350605	91350688	mir-18a, mir-20a	mir-18a, mir-19a, mir-19b, mir-20a, mir-92a
yellow	miR-18a-5p	0.808	YES	mir-18a	13	91350751	91350821	mir-17, mir-20a	mir-17, mir-19a, mir-19b, mir-20a, mir-92a
yellow	miR-20a-5p	0.949	YES	mir-20a	13	91351065	91351135	mir-17, mir-18a	mir-17, mir-18a, mir-19a, mir-19b, mir-92a
yellow	miR-140-5p	0.861	YES	mir-140	16	69933081	69933180
yellow	miR-132-5p	0.484	NO	mir-132	17	2049908	2050008
yellow	miR-144-3p	0.750	NO	mir-144	17	28861533	28861618		mir-451a, mir-451b, mir-4732
yellow	miR-144-5p	0.881	YES	mir-144	17	28861533	28861618		mir-451a, mir-451b, mir-4732
yellow	miR-454-3p	0.843	YES	mir-454	17	59137758	59137872
yellow	miR-21-5p	0.814	YES	mir-21	17	59841266	59841337
yellow	miR-199a-3p	0.795	NO	mir-199a	19	10817426	10817496
yellow	miR-27a-3p	0.764	NO	mir-27a	19	13836440	13836517		mir-23a, mir-24
yellow	miR-181d-5p	0.508	NO	mir-181d	19	13874875	13875011
yellow	miR-103a-3p	0.905	YES	mir-103a	20	3917494	3917571
yellow	miR-221-3p	0.850	YES	mir-221	X	45746157	45746266		mir-222
yellow	miR-221-5p	0.433	NO	mir-221	X	45746157	45746266		mir-222
yellow	miR-660-5p	0.804	YES	mir-660	X	50013241	50013337		mir-362, mir-500a, mir-501, mir-502
yellow	miR-98-5p	0.802	YES	mir-98	X	53556223	53556341		let-7f
yellow	miR-374a-5p	0.808	YES	mir-374a	X	74287286	74287357
yellow	miR-363-3p	0.665	NO	mir-363	X	134169378	134169452	mir-106a, mir-20b	mir-106a, mir-18b, mir-19b, mir-20b, mir-92a
yellow	miR-20b-5p	0.918	YES	mir-20b	X	134169809	134169877	mir-106a, mir-363	mir-106a, mir-18b, mir-19b, mir-363, mir-92a
yellow	miR-106a-5p	0.900	YES	mir-106a	X	134170198	134170278	mir-20b, mir-363	mir-18b, mir-19b, mir-20b, mir-363, mir-92a

## Sheet: Table S3
Phenotype	Model	Module	beta	SE	p.value	p.adjust
Global cognition	Model 1	salmon	0.028	0.013	0.031	0.410
Global cognition	Model 1	greenyellow	-0.025	0.013	0.051	0.410
Global cognition	Model 1	lightcyan	-0.021	0.013	0.115	0.447
Global cognition	Model 1	black	-0.018	0.013	0.174	0.447
Global cognition	Model 1	purple	-0.017	0.013	0.204	0.447
Global cognition	Model 1	turquoise	0.016	0.013	0.207	0.447
Global cognition	Model 1	red	-0.016	0.013	0.218	0.447
Global cognition	Model 1	pink	0.016	0.013	0.224	0.447
Global cognition	Model 1	tan	-0.014	0.013	0.306	0.505
Global cognition	Model 1	green	-0.013	0.013	0.316	0.505
Global cognition	Model 1	cyan	-0.011	0.013	0.424	0.602
Global cognition	Model 1	magenta	-0.010	0.013	0.452	0.602
Global cognition	Model 1	yellow	-0.005	0.013	0.721	0.887
Global cognition	Model 1	brown	-0.003	0.013	0.801	0.916
Global cognition	Model 1	midnightblue	0.001	0.013	0.917	0.978
Global cognition	Model 1	blue	2.9e-04	0.013	0.982	0.982
Global cognition	Model 2	greenyellow	-0.028	0.013	0.024	0.377
Global cognition	Model 2	tan	-0.019	0.013	0.145	0.804
Global cognition	Model 2	purple	-0.017	0.013	0.189	0.804
Global cognition	Model 2	red	-0.015	0.013	0.244	0.804
Global cognition	Model 2	black	-0.013	0.013	0.295	0.804
Global cognition	Model 2	lightcyan	-0.012	0.013	0.330	0.804
Global cognition	Model 2	salmon	0.012	0.013	0.353	0.804
Global cognition	Model 2	turquoise	0.011	0.013	0.402	0.804
Global cognition	Model 2	green	-0.008	0.013	0.518	0.864
Global cognition	Model 2	pink	0.008	0.013	0.540	0.864
Global cognition	Model 2	magenta	-0.005	0.013	0.679	0.933
Global cognition	Model 2	cyan	-0.004	0.013	0.752	0.933
Global cognition	Model 2	yellow	-0.003	0.013	0.836	0.933
Global cognition	Model 2	midnightblue	-0.002	0.013	0.845	0.933
Global cognition	Model 2	brown	-0.002	0.013	0.875	0.933
Global cognition	Model 2	blue	7.4e-05	0.012	0.995	0.995
Global cognition	Model 3	greenyellow	-0.036	0.014	0.010	0.152
Global cognition	Model 3	black	-0.027	0.014	0.052	0.419
Global cognition	Model 3	tan	-0.021	0.014	0.126	0.670
Global cognition	Model 3	turquoise	0.018	0.013	0.188	0.753
Global cognition	Model 3	red	-0.013	0.014	0.321	0.873
Global cognition	Model 3	salmon	0.014	0.014	0.330	0.873
Global cognition	Model 3	purple	-0.011	0.014	0.425	0.873
Global cognition	Model 3	lightcyan	-0.010	0.014	0.457	0.873
Global cognition	Model 3	pink	0.006	0.014	0.651	0.873
Global cognition	Model 3	yellow	0.004	0.014	0.759	0.873
Global cognition	Model 3	green	-0.004	0.014	0.782	0.873
Global cognition	Model 3	cyan	-0.003	0.014	0.800	0.873
Global cognition	Model 3	magenta	-0.004	0.014	0.803	0.873
Global cognition	Model 3	brown	0.003	0.013	0.838	0.873
Global cognition	Model 3	blue	-0.002	0.013	0.871	0.873
Global cognition	Model 3	midnightblue	0.002	0.013	0.873	0.873
Executive function	Model 1	black	-0.038	0.016	0.017	0.159
Executive function	Model 1	greenyellow	-0.037	0.016	0.020	0.159
Executive function	Model 1	cyan	-0.030	0.016	0.062	0.329
Executive function	Model 1	red	-0.027	0.016	0.093	0.374
Executive function	Model 1	salmon	0.024	0.016	0.121	0.387
Executive function	Model 1	turquoise	0.021	0.016	0.187	0.439
Executive function	Model 1	purple	-0.021	0.016	0.192	0.439
Executive function	Model 1	tan	-0.018	0.016	0.265	0.529
Executive function	Model 1	pink	0.013	0.016	0.403	0.717
Executive function	Model 1	magenta	-0.011	0.016	0.511	0.764
Executive function	Model 1	brown	-0.009	0.016	0.550	0.764
Executive function	Model 1	green	-0.009	0.016	0.573	0.764
Executive function	Model 1	lightcyan	-0.006	0.016	0.724	0.842
Executive function	Model 1	yellow	-0.005	0.016	0.748	0.842
Executive function	Model 1	blue	-0.004	0.016	0.794	0.842
Executive function	Model 1	midnightblue	-0.003	0.016	0.842	0.842
Executive function	Model 2	greenyellow	-0.042	0.015	0.005	0.073
Executive function	Model 2	black	-0.033	0.015	0.029	0.229
Executive function	Model 2	tan	-0.027	0.015	0.075	0.378
Executive function	Model 2	red	-0.025	0.015	0.094	0.378
Executive function	Model 2	cyan	-0.023	0.015	0.130	0.414
Executive function	Model 2	purple	-0.019	0.015	0.209	0.556
Executive function	Model 2	turquoise	0.011	0.015	0.445	0.853
Executive function	Model 2	brown	-0.010	0.015	0.488	0.853
Executive function	Model 2	salmon	0.008	0.015	0.602	0.853
Executive function	Model 2	pink	0.006	0.015	0.693	0.853
Executive function	Model 2	yellow	-0.005	0.015	0.740	0.853
Executive function	Model 2	magenta	-0.005	0.015	0.744	0.853
Executive function	Model 2	lightcyan	0.004	0.015	0.766	0.853
Executive function	Model 2	midnightblue	-0.004	0.015	0.790	0.853
Executive function	Model 2	green	-0.004	0.015	0.800	0.853
Executive function	Model 2	blue	-0.002	0.015	0.908	0.908
Executive function	Model 3	black	-0.053	0.017	0.001	0.022
Executive function	Model 3	greenyellow	-0.043	0.017	0.010	0.078
Executive function	Model 3	cyan	-0.030	0.016	0.069	0.303
Executive function	Model 3	red	-0.029	0.016	0.076	0.303
Executive function	Model 3	turquoise	0.022	0.016	0.175	0.560
Executive function	Model 3	tan	-0.018	0.017	0.279	0.744
Executive function	Model 3	salmon	0.014	0.017	0.412	0.860
Executive function	Model 3	magenta	-0.013	0.017	0.458	0.860
Executive function	Model 3	purple	-0.012	0.017	0.484	0.860
Executive function	Model 3	brown	-0.007	0.016	0.661	0.927
Executive function	Model 3	pink	0.007	0.017	0.691	0.927
Executive function	Model 3	lightcyan	0.006	0.017	0.734	0.927
Executive function	Model 3	blue	-0.004	0.016	0.786	0.927
Executive function	Model 3	green	0.002	0.017	0.886	0.927
Executive function	Model 3	yellow	-0.002	0.017	0.919	0.927
Executive function	Model 3	midnightblue	0.001	0.016	0.927	0.927
Processing speed	Model 1	brown	0.014	0.014	0.320	0.973
Processing speed	Model 1	turquoise	0.012	0.014	0.391	0.973
Processing speed	Model 1	purple	-0.010	0.014	0.494	0.973
Processing speed	Model 1	yellow	0.008	0.014	0.574	0.973
Processing speed	Model 1	lightcyan	-0.007	0.014	0.598	0.973
Processing speed	Model 1	cyan	0.007	0.014	0.604	0.973
Processing speed	Model 1	blue	-0.004	0.014	0.786	0.973
Processing speed	Model 1	pink	-0.003	0.014	0.813	0.973
Processing speed	Model 1	black	0.003	0.014	0.845	0.973
Processing speed	Model 1	salmon	0.002	0.014	0.897	0.973
Processing speed	Model 1	red	0.002	0.014	0.904	0.973
Processing speed	Model 1	green	0.002	0.014	0.911	0.973
Processing speed	Model 1	magenta	-0.002	0.015	0.913	0.973
Processing speed	Model 1	tan	0.002	0.014	0.915	0.973
Processing speed	Model 1	greenyellow	-0.001	0.014	0.968	0.973
Processing speed	Model 1	midnightblue	-4.8e-04	0.014	0.973	0.973
Processing speed	Model 2	brown	0.013	0.014	0.354	0.978
Processing speed	Model 2	purple	-0.012	0.014	0.405	0.978
Processing speed	Model 2	cyan	0.010	0.014	0.483	0.978
Processing speed	Model 2	turquoise	0.009	0.014	0.534	0.978
Processing speed	Model 2	yellow	0.008	0.014	0.581	0.978
Processing speed	Model 2	lightcyan	-0.007	0.014	0.645	0.978
Processing speed	Model 2	black	0.006	0.014	0.658	0.978
Processing speed	Model 2	pink	-0.005	0.014	0.732	0.978
Processing speed	Model 2	blue	-0.004	0.014	0.781	0.978
Processing speed	Model 2	midnightblue	-0.003	0.014	0.813	0.978
Processing speed	Model 2	greenyellow	-0.003	0.014	0.841	0.978
Processing speed	Model 2	salmon	-0.003	0.014	0.850	0.978
Processing speed	Model 2	tan	-0.003	0.014	0.861	0.978
Processing speed	Model 2	green	0.002	0.014	0.896	0.978
Processing speed	Model 2	red	0.001	0.014	0.917	0.978
Processing speed	Model 2	magenta	-1.9e-05	0.015	0.999	0.999
Processing speed	Model 3	brown	0.019	0.014	0.179	0.877
Processing speed	Model 3	yellow	0.016	0.015	0.284	0.877
Processing speed	Model 3	cyan	0.014	0.015	0.341	0.877
Processing speed	Model 3	turquoise	0.014	0.014	0.342	0.877
Processing speed	Model 3	salmon	-0.014	0.015	0.362	0.877
Processing speed	Model 3	pink	-0.013	0.015	0.370	0.877
Processing speed	Model 3	green	0.012	0.015	0.411	0.877
Processing speed	Model 3	greenyellow	-0.008	0.015	0.573	0.877
Processing speed	Model 3	lightcyan	0.006	0.015	0.693	0.877
Processing speed	Model 3	blue	-0.006	0.015	0.697	0.877
Processing speed	Model 3	black	-0.006	0.015	0.707	0.877
Processing speed	Model 3	tan	-0.006	0.015	0.711	0.877
Processing speed	Model 3	magenta	0.005	0.015	0.735	0.877
Processing speed	Model 3	red	0.004	0.015	0.767	0.877
Processing speed	Model 3	purple	-0.002	0.015	0.892	0.951
Processing speed	Model 3	midnightblue	0.001	0.014	0.955	0.955
Working memory	Model 1	greenyellow	-0.033	0.016	0.039	0.378
Working memory	Model 1	black	-0.032	0.016	0.049	0.378
Working memory	Model 1	magenta	-0.029	0.017	0.078	0.378
Working memory	Model 1	salmon	0.027	0.016	0.098	0.378
Working memory	Model 1	red	-0.025	0.016	0.118	0.378
Working memory	Model 1	pink	0.024	0.016	0.146	0.389
Working memory	Model 1	turquoise	0.018	0.016	0.265	0.606
Working memory	Model 1	cyan	-0.013	0.016	0.410	0.655
Working memory	Model 1	blue	0.013	0.016	0.415	0.655
Working memory	Model 1	midnightblue	0.012	0.016	0.474	0.655
Working memory	Model 1	purple	0.011	0.016	0.484	0.655
Working memory	Model 1	tan	-0.011	0.016	0.505	0.655
Working memory	Model 1	brown	-0.009	0.016	0.559	0.655
Working memory	Model 1	yellow	-0.009	0.016	0.573	0.655
Working memory	Model 1	lightcyan	0.005	0.016	0.747	0.782
Working memory	Model 1	green	0.004	0.016	0.782	0.782
Working memory	Model 2	greenyellow	-0.035	0.016	0.030	0.478
Working memory	Model 2	black	-0.027	0.016	0.088	0.567
Working memory	Model 2	magenta	-0.026	0.016	0.113	0.567
Working memory	Model 2	red	-0.023	0.016	0.142	0.567
Working memory	Model 2	pink	0.016	0.016	0.302	0.633
Working memory	Model 2	blue	0.014	0.016	0.362	0.633
Working memory	Model 2	tan	-0.014	0.016	0.381	0.633
Working memory	Model 2	lightcyan	0.013	0.016	0.405	0.633
Working memory	Model 2	turquoise	0.013	0.016	0.413	0.633
Working memory	Model 2	salmon	0.013	0.016	0.426	0.633
Working memory	Model 2	purple	0.012	0.016	0.450	0.633
Working memory	Model 2	green	0.009	0.016	0.561	0.633
Working memory	Model 2	midnightblue	0.009	0.016	0.578	0.633
Working memory	Model 2	yellow	-0.009	0.016	0.580	0.633
Working memory	Model 2	brown	-0.008	0.016	0.600	0.633
Working memory	Model 2	cyan	-0.008	0.016	0.633	0.633
Working memory	Model 3	greenyellow	-0.045	0.017	0.008	0.128
Working memory	Model 3	black	-0.033	0.017	0.052	0.414
Working memory	Model 3	red	-0.024	0.017	0.157	0.580
Working memory	Model 3	magenta	-0.025	0.017	0.161	0.580
Working memory	Model 3	tan	-0.021	0.017	0.224	0.580
Working memory	Model 3	turquoise	0.019	0.017	0.244	0.580
Working memory	Model 3	salmon	0.020	0.017	0.261	0.580
Working memory	Model 3	pink	0.018	0.017	0.290	0.580
Working memory	Model 3	purple	0.013	0.017	0.456	0.769
Working memory	Model 3	lightcyan	0.012	0.017	0.494	0.769
Working memory	Model 3	blue	0.010	0.017	0.557	0.769
Working memory	Model 3	midnightblue	0.009	0.017	0.577	0.769
Working memory	Model 3	green	0.008	0.017	0.630	0.775
Working memory	Model 3	cyan	-0.006	0.017	0.704	0.805
Working memory	Model 3	brown	-0.005	0.017	0.761	0.812
Working memory	Model 3	yellow	-0.002	0.017	0.924	0.924
Episodic verbal memory	Model 1	lightcyan	-0.048	0.015	0.001	0.022
Episodic verbal memory	Model 1	salmon	0.035	0.015	0.021	0.153
Episodic verbal memory	Model 1	green	-0.033	0.015	0.029	0.153
Episodic verbal memory	Model 1	purple	-0.029	0.015	0.061	0.242
Episodic verbal memory	Model 1	pink	0.018	0.015	0.246	0.786
Episodic verbal memory	Model 1	tan	-0.015	0.015	0.314	0.836
Episodic verbal memory	Model 1	greenyellow	-0.014	0.015	0.366	0.837
Episodic verbal memory	Model 1	yellow	-0.009	0.015	0.564	0.940
Episodic verbal memory	Model 1	brown	-0.007	0.015	0.657	0.940
Episodic verbal memory	Model 1	magenta	0.005	0.016	0.756	0.940
Episodic verbal memory	Model 1	red	-0.005	0.015	0.756	0.940
Episodic verbal memory	Model 1	black	0.004	0.015	0.800	0.940
Episodic verbal memory	Model 1	turquoise	0.003	0.015	0.817	0.940
Episodic verbal memory	Model 1	blue	-0.002	0.015	0.869	0.940
Episodic verbal memory	Model 1	midnightblue	-0.002	0.015	0.885	0.940
Episodic verbal memory	Model 1	cyan	-0.001	0.015	0.940	0.940
Episodic verbal memory	Model 2	lightcyan	-0.041	0.015	0.006	0.097
Episodic verbal memory	Model 2	purple	-0.029	0.015	0.059	0.343
Episodic verbal memory	Model 2	green	-0.028	0.015	0.064	0.343
Episodic verbal memory	Model 2	salmon	0.018	0.015	0.227	0.910
Episodic verbal memory	Model 2	tan	-0.015	0.015	0.305	0.918
Episodic verbal memory	Model 2	greenyellow	-0.014	0.015	0.348	0.918
Episodic verbal memory	Model 2	magenta	0.009	0.015	0.544	0.918
Episodic verbal memory	Model 2	pink	0.008	0.015	0.597	0.918
Episodic verbal memory	Model 2	midnightblue	-0.007	0.015	0.630	0.918
Episodic verbal memory	Model 2	blue	-0.006	0.015	0.691	0.918
Episodic verbal memory	Model 2	black	0.006	0.015	0.700	0.918
Episodic verbal memory	Model 2	cyan	0.004	0.015	0.770	0.918
Episodic verbal memory	Model 2	yellow	-0.003	0.015	0.826	0.918
Episodic verbal memory	Model 2	red	-0.003	0.015	0.839	0.918
Episodic verbal memory	Model 2	brown	-0.002	0.015	0.873	0.918
Episodic verbal memory	Model 2	turquoise	0.002	0.015	0.918	0.918
Episodic verbal memory	Model 3	lightcyan	-0.046	0.016	0.004	0.062
Episodic verbal memory	Model 3	green	-0.029	0.016	0.067	0.418
Episodic verbal memory	Model 3	purple	-0.028	0.016	0.078	0.418
Episodic verbal memory	Model 3	salmon	0.023	0.016	0.156	0.551
Episodic verbal memory	Model 3	tan	-0.022	0.016	0.172	0.551
Episodic verbal memory	Model 3	greenyellow	-0.020	0.016	0.210	0.560
Episodic verbal memory	Model 3	magenta	0.015	0.016	0.370	0.846
Episodic verbal memory	Model 3	pink	0.009	0.016	0.549	0.994
Episodic verbal memory	Model 3	cyan	0.007	0.016	0.654	0.994
Episodic verbal memory	Model 3	blue	-0.005	0.016	0.759	0.994
Episodic verbal memory	Model 3	midnightblue	-0.003	0.016	0.838	0.994
Episodic verbal memory	Model 3	turquoise	0.003	0.016	0.842	0.994
Episodic verbal memory	Model 3	red	0.001	0.016	0.938	0.994
Episodic verbal memory	Model 3	black	0.001	0.016	0.967	0.994
Episodic verbal memory	Model 3	brown	-3.2e-04	0.016	0.984	0.994
Episodic verbal memory	Model 3	yellow	-1.2e-04	0.016	0.994	0.994
Crystalized intelligence	Model 1	greenyellow	-0.043	0.019	0.022	0.352
Crystalized intelligence	Model 1	salmon	0.034	0.019	0.070	0.495
Crystalized intelligence	Model 1	tan	-0.032	0.019	0.093	0.495
Crystalized intelligence	Model 1	turquoise	0.026	0.019	0.160	0.505
Crystalized intelligence	Model 1	pink	0.026	0.019	0.173	0.505
Crystalized intelligence	Model 1	black	-0.025	0.019	0.189	0.505
Crystalized intelligence	Model 1	midnightblue	0.022	0.019	0.246	0.513
Crystalized intelligence	Model 1	red	-0.021	0.019	0.257	0.513
Crystalized intelligence	Model 1	yellow	-0.019	0.019	0.323	0.555
Crystalized intelligence	Model 1	magenta	-0.018	0.019	0.347	0.555
Crystalized intelligence	Model 1	lightcyan	0.015	0.019	0.431	0.613
Crystalized intelligence	Model 1	blue	0.014	0.019	0.460	0.613
Crystalized intelligence	Model 1	cyan	-0.008	0.019	0.667	0.803
Crystalized intelligence	Model 1	purple	0.007	0.019	0.703	0.803
Crystalized intelligence	Model 1	green	0.006	0.019	0.755	0.805
Crystalized intelligence	Model 1	brown	-0.003	0.019	0.853	0.853
Crystalized intelligence	Model 2	greenyellow	-0.033	0.018	0.067	0.825
Crystalized intelligence	Model 2	turquoise	0.025	0.018	0.162	0.825
Crystalized intelligence	Model 2	tan	-0.023	0.018	0.199	0.825
Crystalized intelligence	Model 2	lightcyan	0.023	0.018	0.206	0.825
Crystalized intelligence	Model 2	red	-0.018	0.018	0.325	0.883
Crystalized intelligence	Model 2	black	-0.016	0.018	0.381	0.883
Crystalized intelligence	Model 2	green	0.014	0.018	0.448	0.883
Crystalized intelligence	Model 2	midnightblue	0.009	0.018	0.603	0.883
Crystalized intelligence	Model 2	yellow	-0.008	0.018	0.648	0.883
Crystalized intelligence	Model 2	magenta	-0.008	0.018	0.658	0.883
Crystalized intelligence	Model 2	brown	0.008	0.018	0.672	0.883
Crystalized intelligence	Model 2	salmon	0.007	0.018	0.711	0.883
Crystalized intelligence	Model 2	pink	0.007	0.018	0.717	0.883
Crystalized intelligence	Model 2	blue	0.004	0.018	0.826	0.943
Crystalized intelligence	Model 2	cyan	-0.003	0.018	0.884	0.943
Crystalized intelligence	Model 2	purple	0.001	0.018	0.949	0.949
Crystalized intelligence	Model 3	greenyellow	-0.045	0.020	0.023	0.367
Crystalized intelligence	Model 3	tan	-0.038	0.020	0.054	0.433
Crystalized intelligence	Model 3	salmon	0.029	0.020	0.156	0.659
Crystalized intelligence	Model 3	pink	0.023	0.020	0.240	0.659
Crystalized intelligence	Model 3	black	-0.023	0.020	0.246	0.659
Crystalized intelligence	Model 3	turquoise	0.022	0.019	0.258	0.659
Crystalized intelligence	Model 3	yellow	-0.018	0.020	0.350	0.659
Crystalized intelligence	Model 3	blue	0.018	0.019	0.366	0.659
Crystalized intelligence	Model 3	midnightblue	0.017	0.019	0.371	0.659
Crystalized intelligence	Model 3	lightcyan	0.015	0.020	0.439	0.702
Crystalized intelligence	Model 3	red	-0.013	0.019	0.504	0.733
Crystalized intelligence	Model 3	magenta	-0.010	0.020	0.607	0.810
Crystalized intelligence	Model 3	brown	-0.003	0.019	0.863	0.954
Crystalized intelligence	Model 3	purple	0.003	0.020	0.865	0.954
Crystalized intelligence	Model 3	green	0.001	0.020	0.953	0.954
Crystalized intelligence	Model 3	cyan	0.001	0.019	0.954	0.954

## Sheet: Table S4
Phenotype	MicroRNA	beta	SE	p.value	p.adjust	Module
Global cognition	miR-10401-3p	0.049	0.013	1.6e-04	0.032	turquoise
Global cognition	miR-1976	0.049	0.013	1.6e-04	0.032	turquoise
Global cognition	miR-4677-5p	-0.048	0.013	2.3e-04	0.032	purple
Global cognition	miR-4732-3p	0.044	0.013	0.001	0.084	salmon
Global cognition	miR-92b-3p	0.043	0.013	0.001	0.084	turquoise
Global cognition	miR-4646-3p	0.037	0.013	0.004	0.260	turquoise
Global cognition	miR-9903	-0.037	0.013	0.005	0.260	green
Global cognition	miR-6511b-3p	0.036	0.013	0.005	0.260	turquoise
Global cognition	miR-3173-5p	0.036	0.013	0.006	0.260	turquoise
Global cognition	miR-143-3p	-0.035	0.013	0.007	0.272	red
Global cognition	miR-1538	0.035	0.013	0.007	0.272	turquoise
Global cognition	miR-6726-3p	0.034	0.013	0.009	0.294	turquoise
Global cognition	miR-5189-3p	0.034	0.013	0.009	0.294	turquoise
Global cognition	miR-28-5p	-0.034	0.013	0.010	0.298	brown
Global cognition	miR-4685-3p	0.033	0.013	0.012	0.320	turquoise
Global cognition	miR-192-5p	-0.032	0.013	0.014	0.320	lightcyan
Global cognition	miR-92a-3p	0.032	0.013	0.014	0.320	blue
Global cognition	miR-134-5p	-0.032	0.013	0.015	0.320	greenyellow
Global cognition	miR-6511a-3p	0.032	0.013	0.015	0.320	turquoise
Global cognition	miR-6734-3p	0.031	0.013	0.016	0.325	turquoise
Global cognition	miR-636	0.031	0.013	0.017	0.334	turquoise
Global cognition	miR-128-3p	-0.031	0.013	0.021	0.377	purple
Global cognition	miR-486-5p	0.030	0.013	0.021	0.377	salmon
Global cognition	miR-6783-3p	0.029	0.013	0.025	0.436	pink
Global cognition	miR-370-3p	-0.028	0.013	0.031	0.517	greenyellow
Global cognition	miR-6803-3p	0.028	0.013	0.033	0.517	turquoise
Global cognition	miR-1229-3p	0.028	0.013	0.034	0.517	turquoise
Global cognition	miR-766-3p	0.028	0.013	0.036	0.528	turquoise
Global cognition	miR-320a-3p	-0.027	0.013	0.037	0.528	black
Global cognition	miR-197-3p	0.027	0.013	0.038	0.528	turquoise
Global cognition	miR-6894-3p	0.029	0.014	0.042	0.568	turquoise
Global cognition	miR-1306-5p	0.026	0.013	0.044	0.568	turquoise
Global cognition	miR-223-5p	-0.026	0.013	0.050	0.623	magenta
Executive function	miR-1976	0.071	0.016	6.2e-06	0.003	turquoise
Executive function	miR-92b-3p	0.069	0.016	1.3e-05	0.003	turquoise
Executive function	miR-134-5p	-0.058	0.016	2.2e-04	0.031	greenyellow
Executive function	miR-4677-5p	-0.056	0.016	4.7e-04	0.045	purple
Executive function	miR-10401-3p	0.054	0.016	0.001	0.045	turquoise
Executive function	miR-320a-3p	-0.052	0.016	0.001	0.073	black
Executive function	miR-3173-5p	0.048	0.016	0.002	0.123	turquoise
Executive function	miR-143-3p	-0.048	0.016	0.003	0.123	red
Executive function	miR-106b-3p	0.048	0.016	0.003	0.123	magenta
Executive function	miR-320b	-0.047	0.016	0.003	0.128	black
Executive function	miR-486-5p	0.046	0.016	0.004	0.148	salmon
Executive function	miR-1304-5p	-0.045	0.016	0.004	0.148	yellow
Executive function	miR-28-5p	-0.043	0.016	0.007	0.200	brown
Executive function	miR-3200-3p	0.043	0.016	0.007	0.200	turquoise
Executive function	miR-92a-3p	0.043	0.016	0.007	0.200	blue
Executive function	miR-6511b-3p	0.042	0.016	0.008	0.205	turquoise
Executive function	miR-320d	-0.041	0.016	0.009	0.207	black
Executive function	miR-409-3p	-0.041	0.016	0.009	0.207	greenyellow
Executive function	miR-27a-3p	-0.041	0.016	0.009	0.207	yellow
Executive function	miR-6511a-3p	0.040	0.016	0.010	0.214	turquoise
Executive function	miR-342-5p	-0.040	0.016	0.011	0.220	black
Executive function	miR-122-5p	-0.040	0.016	0.012	0.229	magenta
Executive function	miR-370-3p	-0.038	0.016	0.015	0.269	greenyellow
Executive function	miR-4732-3p	0.038	0.016	0.016	0.279	salmon
Executive function	miR-6734-3p	0.037	0.016	0.018	0.295	turquoise
Executive function	miR-193a-5p	-0.037	0.016	0.019	0.298	brown
Executive function	miR-1255b-5p	-0.037	0.016	0.019	0.298	red
Executive function	miR-128-3p	-0.037	0.016	0.023	0.320	purple
Executive function	miR-6783-3p	0.036	0.016	0.023	0.320	pink
Executive function	miR-223-5p	-0.036	0.016	0.023	0.320	magenta
Executive function	miR-10527-5p	0.037	0.017	0.024	0.320	yellow
Executive function	miR-493-3p	-0.035	0.016	0.025	0.327	greenyellow
Executive function	miR-382-5p	-0.035	0.016	0.028	0.347	greenyellow
Executive function	miR-6501-5p	-0.034	0.016	0.031	0.361	brown
Executive function	miR-320c	-0.034	0.016	0.032	0.361	black
Executive function	miR-381-3p	-0.034	0.016	0.032	0.361	greenyellow
Executive function	miR-4685-3p	0.034	0.016	0.033	0.361	turquoise
Executive function	miR-6894-3p	0.037	0.017	0.033	0.361	turquoise
Executive function	miR-378a-3p	-0.033	0.016	0.039	0.416	cyan
Executive function	miR-24-3p	-0.032	0.016	0.042	0.431	brown
Executive function	miR-543	-0.032	0.016	0.044	0.441	tan
Executive function	miR-340-5p	-0.032	0.016	0.045	0.442	yellow
Executive function	miR-744-5p	-0.031	0.016	0.049	0.462	blue
Executive function	miR-145-3p	-0.031	0.016	0.049	0.462	green
Processing speed	miR-4707-3p	0.045	0.014	0.002	0.625	brown
Processing speed	miR-4732-5p	0.035	0.014	0.015	0.999	brown
Processing speed	miR-200c-3p	0.032	0.014	0.023	0.999	yellow
Processing speed	miR-10401-3p	0.032	0.014	0.026	0.999	turquoise
Processing speed	miR-18a-5p	0.031	0.014	0.029	0.999	yellow
Processing speed	miR-636	0.029	0.014	0.039	0.999	turquoise
Processing speed	miR-4677-5p	-0.029	0.014	0.039	0.999	purple
Working memory	miR-92a-3p	0.053	0.016	0.001	0.217	blue
Working memory	miR-92b-3p	0.053	0.016	0.001	0.217	turquoise
Working memory	miR-10401-3p	0.051	0.016	0.002	0.217	turquoise
Working memory	miR-122-5p	-0.047	0.016	0.004	0.353	magenta
Working memory	miR-342-5p	-0.045	0.016	0.005	0.353	black
Working memory	miR-11400	0.045	0.016	0.006	0.353	blue
Working memory	miR-197-3p	0.043	0.016	0.008	0.353	turquoise
Working memory	miR-146b-3p	0.043	0.016	0.008	0.353	blue
Working memory	miR-6783-3p	0.042	0.016	0.009	0.353	pink
Working memory	miR-134-5p	-0.041	0.016	0.011	0.353	greenyellow
Working memory	miR-7-5p	-0.041	0.016	0.011	0.353	red
Working memory	miR-1538	0.041	0.016	0.012	0.353	turquoise
Working memory	miR-181a-2-3p	0.041	0.016	0.012	0.353	blue
Working memory	miR-486-5p	0.040	0.016	0.013	0.353	salmon
Working memory	miR-4646-3p	0.039	0.016	0.014	0.353	turquoise
Working memory	miR-1976	0.039	0.016	0.014	0.353	turquoise
Working memory	miR-1304-5p	-0.040	0.016	0.015	0.353	yellow
Working memory	miR-320a-3p	-0.039	0.016	0.016	0.353	black
Working memory	miR-1307-3p	-0.039	0.016	0.016	0.353	cyan
Working memory	miR-4732-3p	0.038	0.016	0.017	0.358	salmon
Working memory	miR-370-3p	-0.038	0.016	0.018	0.362	greenyellow
Working memory	miR-493-3p	-0.037	0.016	0.021	0.394	greenyellow
Working memory	miR-223-5p	-0.037	0.016	0.024	0.424	magenta
Working memory	miR-320b	-0.036	0.016	0.028	0.481	black
Working memory	miR-125b-5p	0.035	0.016	0.029	0.483	brown
Working memory	miR-504-5p	0.034	0.016	0.033	0.517	blue
Working memory	miR-6852-3p	0.034	0.016	0.034	0.517	blue
Working memory	miR-1908-5p	-0.033	0.016	0.037	0.543	brown
Working memory	miR-3940-3p	0.033	0.016	0.040	0.543	turquoise
Working memory	miR-1468-5p	0.033	0.016	0.041	0.543	pink
Working memory	miR-5100	-0.033	0.017	0.046	0.543	brown
Working memory	miR-1343-3p	0.032	0.016	0.047	0.543	salmon
Working memory	miR-4508	-0.032	0.016	0.048	0.543	magenta
Working memory	miR-30e-3p	0.032	0.016	0.049	0.543	blue
Working memory	miR-1271-5p	0.032	0.016	0.049	0.543	turquoise
Working memory	miR-636	0.032	0.016	0.049	0.543	turquoise
Episodic verbal memory	miR-9903	-0.049	0.015	0.001	0.422	green
Episodic verbal memory	miR-192-5p	-0.046	0.015	0.002	0.422	lightcyan
Episodic verbal memory	miR-4732-3p	0.043	0.015	0.004	0.555	salmon
Episodic verbal memory	miR-25-3p	-0.042	0.015	0.006	0.555	lightcyan
Episodic verbal memory	miR-6726-3p	0.040	0.015	0.007	0.555	turquoise
Episodic verbal memory	miR-11401	0.040	0.015	0.008	0.555	blue
Episodic verbal memory	miR-215-5p	-0.037	0.015	0.013	0.555	lightcyan
Episodic verbal memory	miR-582-3p	-0.037	0.015	0.014	0.555	blue
Episodic verbal memory	miR-5189-3p	0.037	0.015	0.014	0.555	turquoise
Episodic verbal memory	miR-6741-3p	0.037	0.015	0.015	0.555	salmon
Episodic verbal memory	miR-6734-3p	0.037	0.015	0.015	0.555	turquoise
Episodic verbal memory	miR-1229-3p	0.036	0.015	0.016	0.555	turquoise
Episodic verbal memory	miR-4677-5p	-0.036	0.015	0.018	0.556	purple
Episodic verbal memory	miR-3173-5p	0.035	0.015	0.019	0.556	turquoise
Episodic verbal memory	miR-143-3p	-0.035	0.015	0.021	0.556	red
Episodic verbal memory	miR-1294	0.034	0.015	0.022	0.556	black
Episodic verbal memory	miR-28-5p	-0.034	0.015	0.023	0.556	brown
Episodic verbal memory	miR-1538	0.034	0.015	0.026	0.580	turquoise
Episodic verbal memory	miR-140-3p	-0.034	0.015	0.027	0.580	lightcyan
Episodic verbal memory	miR-146b-5p	-0.033	0.015	0.031	0.604	green
Episodic verbal memory	miR-451b	-0.032	0.015	0.036	0.604	green
Episodic verbal memory	miR-148b-5p	-0.032	0.015	0.036	0.604	green
Episodic verbal memory	miR-1270	0.032	0.015	0.036	0.604	brown
Episodic verbal memory	let-7a-3p	-0.032	0.015	0.038	0.604	green
Episodic verbal memory	miR-6803-3p	0.031	0.015	0.039	0.604	turquoise
Episodic verbal memory	miR-6881-3p	0.030	0.015	0.047	0.604	turquoise
Episodic verbal memory	miR-1976	0.030	0.015	0.047	0.604	turquoise
Episodic verbal memory	miR-1238-3p	0.030	0.015	0.048	0.604	pink
Episodic verbal memory	miR-221-5p	-0.030	0.015	0.048	0.604	yellow
Episodic verbal memory	miR-199b-5p	-0.030	0.015	0.048	0.604	green
Episodic verbal memory	miR-574-5p	0.030	0.015	0.049	0.604	black
Crystalized intelligence	miR-6783-3p	0.061	0.019	0.001	0.523	pink
Crystalized intelligence	miR-342-5p	-0.050	0.019	0.008	0.623	black
Crystalized intelligence	miR-92b-3p	0.049	0.019	0.009	0.623	turquoise
Crystalized intelligence	miR-370-3p	-0.046	0.019	0.014	0.623	greenyellow
Crystalized intelligence	miR-1271-5p	0.046	0.019	0.015	0.623	turquoise
Crystalized intelligence	miR-636	0.045	0.019	0.016	0.623	turquoise
Crystalized intelligence	miR-134-5p	-0.043	0.019	0.020	0.623	greenyellow
Crystalized intelligence	miR-148a-5p	0.043	0.019	0.021	0.623	blue
Crystalized intelligence	miR-3173-5p	0.042	0.019	0.024	0.623	turquoise
Crystalized intelligence	miR-409-3p	-0.042	0.019	0.025	0.623	greenyellow
Crystalized intelligence	miR-6802-3p	0.042	0.019	0.026	0.623	turquoise
Crystalized intelligence	miR-126-3p	-0.042	0.019	0.028	0.623	yellow
Crystalized intelligence	miR-6726-3p	0.041	0.019	0.029	0.623	turquoise
Crystalized intelligence	miR-6511b-3p	0.041	0.019	0.029	0.623	turquoise
Crystalized intelligence	miR-382-5p	-0.040	0.019	0.031	0.623	greenyellow
Crystalized intelligence	miR-493-3p	-0.040	0.019	0.032	0.623	greenyellow
Crystalized intelligence	miR-10401-3p	0.040	0.019	0.033	0.623	turquoise
Crystalized intelligence	miR-185-3p	0.039	0.018	0.033	0.623	brown
Crystalized intelligence	miR-486-5p	0.040	0.019	0.033	0.623	salmon
Crystalized intelligence	miR-1304-3p	0.040	0.019	0.034	0.623	blue
Crystalized intelligence	miR-1976	0.039	0.018	0.035	0.623	turquoise
Crystalized intelligence	miR-150-5p	0.040	0.019	0.036	0.623	turquoise
Crystalized intelligence	miR-4646-3p	0.039	0.019	0.037	0.623	turquoise
Crystalized intelligence	miR-3940-3p	0.039	0.019	0.037	0.623	turquoise
Crystalized intelligence	miR-6873-3p	0.039	0.019	0.039	0.623	salmon
Crystalized intelligence	miR-381-3p	-0.039	0.019	0.041	0.623	greenyellow
Crystalized intelligence	miR-3688-3p	0.038	0.019	0.042	0.623	green
Crystalized intelligence	miR-543	-0.039	0.019	0.042	0.623	tan
Crystalized intelligence	miR-11401	0.037	0.019	0.044	0.630	blue
Crystalized intelligence	miR-223-5p	-0.038	0.019	0.047	0.645	magenta
Crystalized intelligence	miR-197-3p	0.036	0.019	0.049	0.645	turquoise

## Sheet: Table S5
Phenotype	MicroRNA	Module	Main_effect_beta	Main_effect_SE	Main_effect_p.value	Age_interaction_beta	Age_interaction_SE	Age_interaction_p.value	Age_interaction_fdr
Global cognition	miR-150-3p	blue	0.006	0.013	0.661	0.041	0.013	0.001	0.488
Global cognition	miR-128-3p	purple	-0.029	0.013	0.028	-0.033	0.013	0.013	-
Global cognition	miR-10401-3p	turquoise	0.049	0.013	1.6e-04	0.021	0.014	0.120	-
Global cognition	miR-92a-3p	blue	0.031	0.013	0.018	0.018	0.013	0.173	-
Global cognition	miR-1976	turquoise	0.046	0.013	4.4e-04	0.016	0.013	0.196	-
Global cognition	miR-320d	black	-0.020	0.013	0.133	0.015	0.013	0.261	-
Global cognition	miR-493-3p	greenyellow	-0.024	0.013	0.065	0.014	0.013	0.283	-
Global cognition	miR-370-3p	greenyellow	-0.029	0.013	0.027	0.012	0.013	0.357	-
Global cognition	miR-92b-3p	turquoise	0.042	0.013	0.001	0.011	0.013	0.426	-
Global cognition	miR-134-5p	greenyellow	-0.033	0.013	0.013	0.010	0.013	0.451	-
Global cognition	miR-320b	black	-0.025	0.013	0.061	0.010	0.013	0.454	-
Global cognition	miR-125b-5p	brown	0.014	0.013	0.283	-0.009	0.013	0.497	-
Global cognition	miR-340-5p	yellow	-0.026	0.013	0.048	0.008	0.013	0.556	-
Global cognition	miR-320c	black	-0.018	0.013	0.166	0.007	0.013	0.569	-
Global cognition	miR-4677-5p	purple	-0.048	0.013	2.5e-04	-0.004	0.013	0.761	-
Global cognition	miR-192-5p	lightcyan	-0.032	0.013	0.014	0.004	0.013	0.764	-
Global cognition	miR-215-5p	lightcyan	-0.015	0.013	0.260	0.004	0.013	0.769	-
Global cognition	miR-409-3p	greenyellow	-0.021	0.013	0.114	0.004	0.013	0.777	-
Global cognition	miR-320a-3p	black	-0.027	0.013	0.041	0.001	0.013	0.925	-
Global cognition	miR-4732-3p	salmon	0.044	0.013	0.001	0.001	0.013	0.965	-
Executive function	miR-150-3p	blue	-0.003	0.016	0.865	0.063	0.015	4.1e-05	0.017
Executive function	miR-125b-5p	brown	0.009	0.016	0.554	-0.030	0.015	0.048	-
Executive function	miR-128-3p	purple	-0.035	0.016	0.027	-0.029	0.016	0.073	-
Executive function	miR-10401-3p	turquoise	0.053	0.016	0.001	0.029	0.017	0.081	-
Executive function	miR-320c	black	-0.032	0.016	0.043	0.027	0.016	0.093	-
Executive function	miR-493-3p	greenyellow	-0.036	0.016	0.022	0.026	0.015	0.094	-
Executive function	miR-320b	black	-0.045	0.016	0.005	0.025	0.016	0.104	-
Executive function	miR-320d	black	-0.041	0.016	0.009	0.026	0.016	0.106	-
Executive function	miR-370-3p	greenyellow	-0.039	0.016	0.013	0.025	0.015	0.108	-
Executive function	miR-92a-3p	blue	0.041	0.016	0.009	0.024	0.016	0.130	-
Executive function	miR-320a-3p	black	-0.049	0.016	0.002	0.020	0.016	0.196	-
Executive function	miR-4677-5p	purple	-0.053	0.016	0.001	-0.014	0.016	0.367	-
Executive function	miR-409-3p	greenyellow	-0.037	0.016	0.018	0.012	0.016	0.456	-
Executive function	miR-134-5p	greenyellow	-0.056	0.016	3.7e-04	0.008	0.016	0.593	-
Executive function	miR-4732-3p	salmon	0.040	0.016	0.011	0.008	0.016	0.609	-
Executive function	miR-340-5p	yellow	-0.034	0.016	0.030	-0.007	0.016	0.643	-
Executive function	miR-192-5p	lightcyan	-0.027	0.016	0.091	-0.007	0.016	0.656	-
Executive function	miR-215-5p	lightcyan	-0.013	0.016	0.409	-0.006	0.015	0.674	-
Executive function	miR-92b-3p	turquoise	0.069	0.016	1.4e-05	0.006	0.016	0.685	-
Executive function	miR-1976	turquoise	0.070	0.016	1.1e-05	-0.001	0.015	0.967	-
Processing speed	miR-10401-3p	turquoise	0.033	0.014	0.020	0.021	0.015	0.169	-
Processing speed	miR-192-5p	lightcyan	-0.007	0.014	0.598	0.018	0.014	0.194	-
Processing speed	miR-1976	turquoise	0.016	0.014	0.272	0.018	0.014	0.195	-
Processing speed	miR-320a-3p	black	0.006	0.014	0.698	-0.017	0.014	0.224	-
Processing speed	miR-125b-5p	brown	0.021	0.014	0.138	0.016	0.014	0.257	-
Processing speed	miR-340-5p	yellow	0.003	0.014	0.815	0.016	0.014	0.262	-
Processing speed	miR-320c	black	0.001	0.014	0.971	-0.014	0.014	0.329	-
Processing speed	miR-92b-3p	turquoise	-0.003	0.014	0.859	0.014	0.014	0.334	-
Processing speed	miR-92a-3p	blue	-0.001	0.014	0.944	0.011	0.014	0.428	-
Processing speed	miR-320b	black	0.005	0.014	0.710	-0.011	0.014	0.447	-
Processing speed	miR-215-5p	lightcyan	-0.004	0.014	0.780	0.009	0.014	0.514	-
Processing speed	miR-370-3p	greenyellow	-0.011	0.014	0.450	-0.009	0.014	0.519	-
Processing speed	miR-493-3p	greenyellow	0.002	0.014	0.914	-0.007	0.014	0.602	-
Processing speed	miR-4677-5p	purple	-0.030	0.014	0.034	-0.005	0.014	0.728	-
Processing speed	miR-150-3p	blue	0.013	0.014	0.362	-0.003	0.014	0.810	1.000
Processing speed	miR-134-5p	greenyellow	0.005	0.014	0.709	-0.003	0.014	0.843	-
Processing speed	miR-128-3p	purple	-0.020	0.014	0.160	-0.002	0.014	0.901	-
Processing speed	miR-409-3p	greenyellow	-0.002	0.014	0.911	-0.001	0.014	0.930	-
Processing speed	miR-4732-3p	salmon	0.017	0.014	0.232	-0.001	0.015	0.935	-
Processing speed	miR-320d	black	0.007	0.014	0.603	-0.001	0.014	0.965	-
Working memory	miR-92a-3p	blue	0.051	0.016	0.002	0.035	0.016	0.029	-
Working memory	miR-150-3p	blue	0.002	0.016	0.890	0.034	0.016	0.029	1.000
Working memory	miR-128-3p	purple	-0.005	0.016	0.741	-0.032	0.016	0.052	-
Working memory	miR-493-3p	greenyellow	-0.039	0.016	0.016	0.026	0.016	0.100	-
Working memory	miR-92b-3p	turquoise	0.051	0.016	0.002	0.023	0.016	0.152	-
Working memory	miR-370-3p	greenyellow	-0.040	0.016	0.014	0.022	0.016	0.156	-
Working memory	miR-134-5p	greenyellow	-0.043	0.016	0.009	0.015	0.016	0.355	-
Working memory	miR-10401-3p	turquoise	0.051	0.016	0.002	0.013	0.017	0.430	-
Working memory	miR-4677-5p	purple	-0.031	0.016	0.055	-0.008	0.016	0.605	-
Working memory	miR-215-5p	lightcyan	0.016	0.016	0.334	0.007	0.016	0.645	-
Working memory	miR-1976	turquoise	0.038	0.016	0.019	0.006	0.016	0.685	-
Working memory	miR-340-5p	yellow	-0.024	0.016	0.133	-0.005	0.016	0.742	-
Working memory	miR-192-5p	lightcyan	-0.016	0.016	0.325	0.005	0.016	0.775	-
Working memory	miR-4732-3p	salmon	0.038	0.016	0.018	0.004	0.017	0.796	-
Working memory	miR-409-3p	greenyellow	-0.020	0.016	0.223	0.004	0.016	0.805	-
Working memory	miR-125b-5p	brown	0.035	0.016	0.033	0.003	0.016	0.828	-
Working memory	miR-320c	black	-0.023	0.016	0.157	0.004	0.016	0.828	-
Working memory	miR-320b	black	-0.036	0.016	0.027	0.003	0.016	0.843	-
Working memory	miR-320a-3p	black	-0.039	0.016	0.016	-0.001	0.016	0.966	-
Working memory	miR-320d	black	-0.026	0.016	0.110	0.001	0.016	0.973	-
Episodic verbal memory	miR-128-3p	purple	-0.028	0.015	0.063	-0.040	0.015	0.009	-
Episodic verbal memory	miR-150-3p	blue	0.004	0.015	0.771	0.038	0.015	0.010	1.000
Episodic verbal memory	miR-1976	turquoise	0.026	0.015	0.088	0.024	0.015	0.101	-
Episodic verbal memory	miR-320d	black	-0.007	0.015	0.647	0.020	0.015	0.199	-
Episodic verbal memory	miR-340-5p	yellow	-0.027	0.015	0.073	0.016	0.015	0.276	-
Episodic verbal memory	miR-125b-5p	brown	-0.014	0.015	0.342	-0.016	0.015	0.292	-
Episodic verbal memory	miR-320b	black	-0.008	0.015	0.590	0.013	0.015	0.388	-
Episodic verbal memory	miR-4677-5p	purple	-0.036	0.015	0.016	0.012	0.015	0.454	-
Episodic verbal memory	miR-134-5p	greenyellow	-0.015	0.015	0.315	0.011	0.015	0.465	-
Episodic verbal memory	miR-320c	black	-0.007	0.015	0.661	0.009	0.015	0.569	-
Episodic verbal memory	miR-92a-3p	blue	0.013	0.015	0.386	-0.008	0.015	0.612	-
Episodic verbal memory	miR-4732-3p	salmon	0.043	0.015	0.004	-0.007	0.016	0.642	-
Episodic verbal memory	miR-92b-3p	turquoise	0.022	0.015	0.142	-0.007	0.015	0.656	-
Episodic verbal memory	miR-10401-3p	turquoise	0.023	0.015	0.130	0.006	0.016	0.702	-
Episodic verbal memory	miR-192-5p	lightcyan	-0.046	0.015	0.002	-0.004	0.015	0.807	-
Episodic verbal memory	miR-493-3p	greenyellow	-0.008	0.015	0.588	0.003	0.015	0.829	-
Episodic verbal memory	miR-370-3p	greenyellow	-0.007	0.015	0.638	0.003	0.015	0.841	-
Episodic verbal memory	miR-320a-3p	black	-0.008	0.015	0.607	0.003	0.015	0.847	-
Episodic verbal memory	miR-215-5p	lightcyan	-0.038	0.015	0.013	0.002	0.015	0.906	-
Episodic verbal memory	miR-409-3p	greenyellow	-0.010	0.015	0.527	-0.001	0.015	0.930	-
Crystalized intelligence	miR-150-3p	blue	0.012	0.019	0.539	0.039	0.018	0.034	1.000
Crystalized intelligence	miR-125b-5p	brown	0.007	0.019	0.710	-0.037	0.018	0.040	-
Crystalized intelligence	miR-192-5p	lightcyan	0.016	0.019	0.378	0.033	0.019	0.077	-
Crystalized intelligence	miR-215-5p	lightcyan	0.008	0.019	0.672	0.028	0.018	0.124	-
Crystalized intelligence	miR-409-3p	greenyellow	-0.041	0.019	0.030	-0.027	0.019	0.144	-
Crystalized intelligence	miR-134-5p	greenyellow	-0.039	0.019	0.036	-0.025	0.019	0.179	-
Crystalized intelligence	miR-320d	black	-0.020	0.019	0.272	-0.025	0.019	0.185	-
Crystalized intelligence	miR-320c	black	-0.019	0.019	0.300	-0.022	0.019	0.247	-
Crystalized intelligence	miR-92a-3p	blue	0.022	0.019	0.230	0.022	0.019	0.250	-
Crystalized intelligence	miR-320b	black	-0.026	0.019	0.159	-0.021	0.019	0.253	-
Crystalized intelligence	miR-1976	turquoise	0.042	0.019	0.024	-0.018	0.018	0.318	-
Crystalized intelligence	miR-340-5p	yellow	-0.031	0.019	0.099	0.018	0.019	0.347	-
Crystalized intelligence	miR-10401-3p	turquoise	0.040	0.019	0.033	0.013	0.020	0.512	-
Crystalized intelligence	miR-92b-3p	turquoise	0.048	0.019	0.010	0.007	0.019	0.716	-
Crystalized intelligence	miR-4677-5p	purple	-0.015	0.019	0.439	-0.007	0.019	0.730	-
Crystalized intelligence	miR-320a-3p	black	-0.030	0.019	0.102	-0.005	0.018	0.774	-
Crystalized intelligence	miR-370-3p	greenyellow	-0.045	0.019	0.016	-0.005	0.018	0.790	-
Crystalized intelligence	miR-128-3p	purple	-0.004	0.019	0.839	0.005	0.019	0.791	-
Crystalized intelligence	miR-493-3p	greenyellow	-0.040	0.019	0.032	0.003	0.018	0.885	-
Crystalized intelligence	miR-4732-3p	salmon	0.026	0.019	0.168	-0.001	0.020	0.948	-

## Sheet: Table S6
Phenotype	MicroRNA	Module	Main_effect_beta	Main_effect_SE	Main_effect_p.value	Sex_interaction_beta	Sex_interaction_SE	Sex_interaction_p.value
Global cognition	miR-192-5p	lightcyan	0.002	0.018	0.898	-0.074	0.026	0.005
Global cognition	miR-215-5p	lightcyan	0.018	0.018	0.318	-0.069	0.026	0.008
Global cognition	miR-128-3p	purple	0.003	0.018	0.891	-0.068	0.027	0.010
Global cognition	miR-10401-3p	turquoise	0.040	0.017	0.021	0.021	0.026	0.429
Global cognition	miR-320a-3p	black	-0.036	0.018	0.042	0.021	0.026	0.431
Global cognition	miR-320d	black	-0.029	0.018	0.112	0.020	0.026	0.451
Global cognition	miR-4677-5p	purple	-0.039	0.018	0.035	-0.020	0.026	0.456
Global cognition	miR-409-3p	greenyellow	-0.012	0.018	0.498	-0.019	0.026	0.461
Global cognition	miR-320b	black	-0.033	0.018	0.066	0.018	0.026	0.488
Global cognition	miR-493-3p	greenyellow	-0.032	0.018	0.078	0.018	0.026	0.502
Global cognition	miR-1976	turquoise	0.055	0.018	0.002	-0.013	0.026	0.613
Global cognition	miR-92b-3p	turquoise	0.049	0.018	0.006	-0.013	0.026	0.623
Global cognition	miR-320c	black	-0.024	0.018	0.186	0.012	0.026	0.636
Global cognition	miR-92a-3p	blue	0.027	0.018	0.133	0.011	0.026	0.669
Global cognition	miR-340-5p	yellow	-0.031	0.018	0.095	0.011	0.026	0.671
Global cognition	miR-125b-5p	brown	0.009	0.017	0.589	0.009	0.026	0.744
Global cognition	miR-4732-3p	salmon	0.041	0.017	0.019	0.007	0.026	0.786
Global cognition	miR-134-5p	greenyellow	-0.030	0.018	0.092	-0.004	0.026	0.889
Global cognition	miR-370-3p	greenyellow	-0.027	0.018	0.134	-0.003	0.026	0.921
Executive function	miR-192-5p	lightcyan	0.020	0.021	0.348	-0.100	0.031	0.001
Executive function	miR-215-5p	lightcyan	0.033	0.021	0.125	-0.099	0.031	0.002
Executive function	miR-128-3p	purple	-0.004	0.022	0.844	-0.067	0.032	0.037
Executive function	miR-4732-3p	salmon	0.011	0.021	0.591	0.065	0.032	0.038
Executive function	miR-340-5p	yellow	-0.011	0.022	0.613	-0.049	0.031	0.121
Executive function	miR-320a-3p	black	-0.065	0.021	0.002	0.035	0.032	0.274
Executive function	miR-4677-5p	purple	-0.039	0.022	0.080	-0.032	0.032	0.317
Executive function	miR-320c	black	-0.046	0.022	0.035	0.031	0.031	0.326
Executive function	miR-125b-5p	brown	-0.007	0.021	0.745	0.028	0.032	0.381
Executive function	miR-320b	black	-0.056	0.021	0.009	0.026	0.032	0.408
Executive function	miR-320d	black	-0.053	0.022	0.017	0.024	0.031	0.448
Executive function	miR-10401-3p	turquoise	0.045	0.021	0.032	0.018	0.031	0.559
Executive function	miR-92b-3p	turquoise	0.061	0.021	0.004	0.016	0.032	0.602
Executive function	miR-92a-3p	blue	0.038	0.022	0.078	0.010	0.031	0.742
Executive function	miR-370-3p	greenyellow	-0.040	0.022	0.062	0.007	0.031	0.830
Executive function	miR-134-5p	greenyellow	-0.058	0.021	0.006	0.006	0.031	0.842
Executive function	miR-409-3p	greenyellow	-0.040	0.021	0.062	0.006	0.032	0.859
Executive function	miR-1976	turquoise	0.071	0.022	0.001	-0.002	0.031	0.955
Executive function	miR-493-3p	greenyellow	-0.035	0.022	0.104	0.001	0.031	0.978
Processing speed	miR-128-3p	purple	0.008	0.020	0.694	-0.059	0.029	0.042
Processing speed	miR-125b-5p	brown	0.045	0.019	0.015	-0.052	0.029	0.071
Processing speed	miR-4732-3p	salmon	0.033	0.019	0.085	-0.036	0.028	0.211
Processing speed	miR-493-3p	greenyellow	-0.015	0.019	0.454	0.033	0.028	0.239
Processing speed	miR-320d	black	-0.008	0.020	0.701	0.031	0.028	0.279
Processing speed	miR-92a-3p	blue	-0.012	0.020	0.532	0.025	0.028	0.369
Processing speed	miR-215-5p	lightcyan	0.008	0.019	0.682	-0.025	0.028	0.383
Processing speed	miR-10401-3p	turquoise	0.022	0.019	0.244	0.025	0.028	0.385
Processing speed	miR-192-5p	lightcyan	0.003	0.019	0.887	-0.022	0.028	0.435
Processing speed	miR-1976	turquoise	0.027	0.020	0.163	-0.018	0.028	0.519
Processing speed	miR-409-3p	greenyellow	0.006	0.019	0.744	-0.018	0.029	0.538
Processing speed	miR-320c	black	-0.006	0.020	0.755	0.013	0.028	0.641
Processing speed	miR-320b	black	-0.001	0.019	0.970	0.013	0.028	0.655
Processing speed	miR-370-3p	greenyellow	-0.017	0.019	0.379	0.012	0.028	0.674
Processing speed	miR-4677-5p	purple	-0.025	0.020	0.205	-0.011	0.029	0.709
Processing speed	miR-340-5p	yellow	-1.9e-05	0.020	0.999	0.011	0.028	0.710
Processing speed	miR-92b-3p	turquoise	0.003	0.019	0.896	-0.009	0.029	0.745
Processing speed	miR-320a-3p	black	0.003	0.019	0.872	0.005	0.028	0.860
Processing speed	miR-134-5p	greenyellow	0.004	0.019	0.830	0.002	0.028	0.947
Working memory	miR-192-5p	lightcyan	0.019	0.022	0.385	-0.075	0.032	0.020
Working memory	miR-215-5p	lightcyan	0.049	0.022	0.025	-0.072	0.032	0.026
Working memory	miR-128-3p	purple	0.022	0.023	0.332	-0.060	0.033	0.071
Working memory	miR-125b-5p	brown	0.015	0.021	0.473	0.047	0.032	0.147
Working memory	miR-4677-5p	purple	-0.020	0.023	0.368	-0.023	0.032	0.482
Working memory	miR-493-3p	greenyellow	-0.047	0.022	0.032	0.022	0.032	0.505
Working memory	miR-340-5p	yellow	-0.035	0.023	0.118	0.021	0.032	0.511
Working memory	miR-320a-3p	black	-0.046	0.022	0.038	0.014	0.032	0.660
Working memory	miR-92b-3p	turquoise	0.058	0.022	0.008	-0.012	0.032	0.714
Working memory	miR-10401-3p	turquoise	0.046	0.022	0.034	0.012	0.032	0.714
Working memory	miR-320b	black	-0.041	0.022	0.062	0.012	0.032	0.715
Working memory	miR-1976	turquoise	0.045	0.022	0.045	-0.011	0.032	0.731
Working memory	miR-320d	black	-0.030	0.023	0.184	0.009	0.032	0.791
Working memory	miR-370-3p	greenyellow	-0.034	0.022	0.119	-0.008	0.032	0.813
Working memory	miR-92a-3p	blue	0.057	0.022	0.011	-0.007	0.032	0.828
Working memory	miR-320c	black	-0.020	0.022	0.375	-0.006	0.032	0.846
Working memory	miR-409-3p	greenyellow	-0.017	0.022	0.438	-0.006	0.033	0.849
Working memory	miR-4732-3p	salmon	0.040	0.022	0.067	-0.003	0.032	0.930
Working memory	miR-134-5p	greenyellow	-0.040	0.022	0.065	-0.001	0.032	0.966
Episodic verbal memory	miR-340-5p	yellow	-0.047	0.021	0.028	0.043	0.030	0.150
Episodic verbal memory	miR-192-5p	lightcyan	-0.027	0.021	0.192	-0.042	0.030	0.164
Episodic verbal memory	miR-409-3p	greenyellow	0.007	0.020	0.743	-0.036	0.030	0.231
Episodic verbal memory	miR-128-3p	purple	-0.013	0.021	0.528	-0.034	0.031	0.269
Episodic verbal memory	miR-215-5p	lightcyan	-0.023	0.021	0.268	-0.031	0.030	0.298
Episodic verbal memory	miR-92b-3p	turquoise	0.036	0.020	0.081	-0.031	0.030	0.313
Episodic verbal memory	miR-370-3p	greenyellow	0.001	0.021	0.956	-0.017	0.030	0.571
Episodic verbal memory	miR-134-5p	greenyellow	-0.007	0.020	0.737	-0.016	0.030	0.608
Episodic verbal memory	miR-320a-3p	black	-0.014	0.021	0.507	0.013	0.030	0.673
Episodic verbal memory	miR-125b-5p	brown	-0.021	0.020	0.282	0.011	0.030	0.719
Episodic verbal memory	miR-10401-3p	turquoise	0.018	0.020	0.363	0.010	0.030	0.737
Episodic verbal memory	miR-1976	turquoise	0.034	0.021	0.100	-0.009	0.030	0.754
Episodic verbal memory	miR-320b	black	-0.012	0.021	0.572	0.008	0.030	0.795
Episodic verbal memory	miR-92a-3p	blue	0.010	0.021	0.619	0.005	0.030	0.880
Episodic verbal memory	miR-320c	black	-0.007	0.021	0.730	0.002	0.030	0.957
Episodic verbal memory	miR-4677-5p	purple	-0.036	0.021	0.093	-0.001	0.030	0.979
Episodic verbal memory	miR-4732-3p	salmon	0.043	0.020	0.035	0.001	0.030	0.983
Episodic verbal memory	miR-493-3p	greenyellow	-0.008	0.021	0.688	0.001	0.030	0.984
Episodic verbal memory	miR-320d	black	-0.007	0.021	0.750	3.1e-04	0.030	0.992
Crystalized intelligence	miR-215-5p	lightcyan	0.068	0.025	0.008	-0.124	0.037	0.001
Crystalized intelligence	miR-192-5p	lightcyan	0.069	0.026	0.007	-0.111	0.037	0.003
Crystalized intelligence	miR-340-5p	yellow	0.012	0.026	0.659	-0.084	0.038	0.026
Crystalized intelligence	miR-320a-3p	black	-0.067	0.025	0.008	0.079	0.037	0.034
Crystalized intelligence	miR-320b	black	-0.059	0.025	0.020	0.070	0.037	0.061
Crystalized intelligence	miR-4677-5p	purple	0.015	0.026	0.570	-0.062	0.038	0.099
Crystalized intelligence	miR-320d	black	-0.050	0.026	0.055	0.059	0.037	0.113
Crystalized intelligence	miR-320c	black	-0.045	0.026	0.075	0.054	0.037	0.146
Crystalized intelligence	miR-128-3p	purple	0.023	0.026	0.384	-0.055	0.038	0.148
Crystalized intelligence	miR-370-3p	greenyellow	-0.023	0.025	0.364	-0.049	0.037	0.187
Crystalized intelligence	miR-4732-3p	salmon	0.006	0.025	0.819	0.046	0.038	0.228
Crystalized intelligence	miR-92a-3p	blue	0.006	0.026	0.819	0.038	0.037	0.301
Crystalized intelligence	miR-493-3p	greenyellow	-0.023	0.026	0.371	-0.036	0.037	0.330
Crystalized intelligence	miR-134-5p	greenyellow	-0.027	0.025	0.281	-0.036	0.037	0.340
Crystalized intelligence	miR-1976	turquoise	0.055	0.026	0.033	-0.033	0.037	0.371
Crystalized intelligence	miR-125b-5p	brown	0.014	0.024	0.580	-0.031	0.038	0.416
Crystalized intelligence	miR-409-3p	greenyellow	-0.031	0.025	0.222	-0.025	0.038	0.506
Crystalized intelligence	miR-10401-3p	turquoise	0.046	0.025	0.063	-0.015	0.038	0.700
Crystalized intelligence	miR-92b-3p	turquoise	0.045	0.025	0.076	0.009	0.037	0.810

## Sheet: Table S7
Phenotype	MicroRNA	beta	SE	p.value	Module
Total brain volume	miR-192-5p	-0.019	0.008	0.020	lightcyan
Total brain volume	miR-320b	-0.018	0.008	0.037	black
Total brain volume	miR-320a-3p	-0.016	0.008	0.057	black
Total brain volume	miR-125b-5p	0.015	0.008	0.080	brown
Total brain volume	miR-493-3p	-0.012	0.008	0.144	greenyellow
Total brain volume	miR-320c	-0.012	0.008	0.165	black
Total brain volume	miR-1976	0.011	0.008	0.201	turquoise
Total brain volume	miR-10401-3p	0.010	0.008	0.230	turquoise
Total brain volume	miR-409-3p	-0.010	0.008	0.233	greenyellow
Total brain volume	miR-370-3p	-0.009	0.008	0.271	greenyellow
Total brain volume	miR-4732-3p	0.008	0.008	0.354	salmon
Total brain volume	miR-320d	-0.007	0.008	0.402	black
Total brain volume	miR-4677-5p	-0.004	0.008	0.672	purple
Total brain volume	miR-340-5p	0.003	0.008	0.685	yellow
Total brain volume	miR-92a-3p	0.003	0.008	0.711	blue
Total brain volume	miR-92b-3p	-0.001	0.008	0.867	turquoise
Total brain volume	miR-134-5p	-0.001	0.008	0.880	greenyellow
Total brain volume	miR-128-3p	0.001	0.009	0.898	purple
Total brain volume	miR-215-5p	2.1e-04	0.008	0.980	lightcyan
Left HCV	miR-125b-5p	0.038	0.016	0.018	brown
Left HCV	miR-340-5p	0.032	0.016	0.048	yellow
Left HCV	miR-92a-3p	-0.030	0.016	0.061	blue
Left HCV	miR-409-3p	-0.025	0.016	0.119	greenyellow
Left HCV	miR-320a-3p	-0.024	0.016	0.136	black
Left HCV	miR-320b	-0.018	0.016	0.263	black
Left HCV	miR-1976	0.018	0.016	0.269	turquoise
Left HCV	miR-4677-5p	-0.014	0.016	0.374	purple
Left HCV	miR-370-3p	-0.013	0.016	0.408	greenyellow
Left HCV	miR-192-5p	-0.013	0.016	0.419	lightcyan
Left HCV	miR-320c	-0.012	0.016	0.440	black
Left HCV	miR-134-5p	-0.012	0.016	0.444	greenyellow
Left HCV	miR-92b-3p	0.009	0.016	0.576	turquoise
Left HCV	miR-493-3p	-0.006	0.016	0.704	greenyellow
Left HCV	miR-215-5p	-0.003	0.016	0.852	lightcyan
Left HCV	miR-128-3p	0.003	0.016	0.864	purple
Left HCV	miR-10401-3p	0.003	0.016	0.866	turquoise
Left HCV	miR-320d	-0.003	0.016	0.875	black
Left HCV	miR-4732-3p	0.002	0.016	0.914	salmon
Right HCV	miR-340-5p	0.020	0.016	0.212	yellow
Right HCV	miR-4677-5p	-0.017	0.016	0.292	purple
Right HCV	miR-320b	-0.017	0.016	0.300	black
Right HCV	miR-320a-3p	-0.013	0.016	0.418	black
Right HCV	miR-125b-5p	0.013	0.016	0.431	brown
Right HCV	miR-370-3p	-0.008	0.016	0.609	greenyellow
Right HCV	miR-92a-3p	-0.008	0.016	0.620	blue
Right HCV	miR-215-5p	-0.008	0.016	0.629	lightcyan
Right HCV	miR-4732-3p	0.007	0.016	0.647	salmon
Right HCV	miR-409-3p	-0.007	0.016	0.648	greenyellow
Right HCV	miR-10401-3p	-0.007	0.016	0.650	turquoise
Right HCV	miR-320c	-0.007	0.016	0.663	black
Right HCV	miR-192-5p	-0.007	0.016	0.682	lightcyan
Right HCV	miR-134-5p	-0.004	0.016	0.791	greenyellow
Right HCV	miR-128-3p	0.003	0.016	0.850	purple
Right HCV	miR-92b-3p	0.001	0.016	0.941	turquoise
Right HCV	miR-1976	-0.001	0.016	0.947	turquoise
Right HCV	miR-493-3p	1.6e-04	0.016	0.992	greenyellow
Right HCV	miR-320d	-5.7e-05	0.016	0.997	black
Mean cortical thickness	miR-4732-3p	0.084	0.019	1.2e-05	salmon
Mean cortical thickness	miR-192-5p	-0.076	0.019	7.6e-05	lightcyan
Mean cortical thickness	miR-215-5p	-0.069	0.019	3.3e-04	lightcyan
Mean cortical thickness	miR-1976	0.067	0.019	4.1e-04	turquoise
Mean cortical thickness	miR-320d	0.055	0.019	0.004	black
Mean cortical thickness	miR-10401-3p	0.054	0.019	0.004	turquoise
Mean cortical thickness	miR-320c	0.049	0.019	0.011	black
Mean cortical thickness	miR-320b	0.047	0.019	0.015	black
Mean cortical thickness	miR-320a-3p	0.040	0.019	0.037	black
Mean cortical thickness	miR-92b-3p	0.038	0.019	0.046	turquoise
Mean cortical thickness	miR-128-3p	-0.038	0.019	0.050	purple
Mean cortical thickness	miR-340-5p	-0.032	0.019	0.091	yellow
Mean cortical thickness	miR-4677-5p	-0.021	0.019	0.280	purple
Mean cortical thickness	miR-134-5p	0.016	0.019	0.389	greenyellow
Mean cortical thickness	miR-125b-5p	0.010	0.019	0.606	brown
Mean cortical thickness	miR-493-3p	-0.008	0.019	0.680	greenyellow
Mean cortical thickness	miR-92a-3p	0.006	0.019	0.756	blue
Mean cortical thickness	miR-370-3p	-0.005	0.019	0.800	greenyellow
Mean cortical thickness	miR-409-3p	0.002	0.019	0.919	greenyellow

## Sheet: Table S8
MicroRNA	region	beta	SE	p.value
miR-10401-3p	left inferior parietal	0.072	0.020	3.3e-04
miR-10401-3p	left precentral	0.063	0.020	0.001
miR-10401-3p	right pars orbitalis	0.067	0.021	0.002
miR-10401-3p	left supramarginal	0.057	0.019	0.002
miR-10401-3p	left superior parietal	0.057	0.021	0.006
miR-10401-3p	right paracentral	0.057	0.021	0.007
miR-10401-3p	right lingual	0.056	0.021	0.008
miR-10401-3p	left lateral occipital	0.056	0.021	0.008
miR-10401-3p	left pars orbitalis	0.053	0.020	0.010
miR-10401-3p	left postcentral	0.050	0.020	0.010
miR-10401-3p	left pars opercularis	0.050	0.020	0.012
miR-10401-3p	right precentral	0.050	0.020	0.014
miR-10401-3p	left paracentral	0.052	0.021	0.014
miR-10401-3p	right lateral occipital	0.050	0.021	0.018
miR-10401-3p	right superior temporal	0.044	0.019	0.020
miR-10401-3p	right precuneus	0.046	0.020	0.021
miR-10401-3p	right caudal middle frontal	0.049	0.021	0.021
miR-10401-3p	left caudal middle frontal	0.047	0.020	0.023
miR-10401-3p	right cuneus	0.048	0.021	0.023
miR-10401-3p	left cuneus	0.046	0.021	0.031
miR-10401-3p	right supramarginal	0.041	0.019	0.031
miR-10401-3p	left rostral middle frontal	0.043	0.020	0.032
miR-10401-3p	left superior temporal	0.041	0.019	0.032
miR-10401-3p	left superior frontal	0.041	0.020	0.037
miR-10401-3p	left fusiform	0.044	0.021	0.038
miR-10401-3p	left precuneus	0.041	0.020	0.038
miR-10401-3p	right superior frontal	0.041	0.021	0.052
miR-10401-3p	left lingual	0.040	0.021	0.053
miR-10401-3p	left middle temporal	0.037	0.019	0.055
miR-10401-3p	left posterior cingulate	0.039	0.021	0.061
miR-10401-3p	right rostral middle frontal	0.038	0.022	0.077
miR-10401-3p	right fusiform	0.036	0.021	0.084
miR-10401-3p	right inferior parietal	0.033	0.019	0.086
miR-10401-3p	right lateral orbitofrontal	0.037	0.022	0.089
miR-10401-3p	right superior parietal	0.035	0.020	0.089
miR-10401-3p	right middle temporal	0.033	0.020	0.097
miR-10401-3p	right postcentral	0.033	0.020	0.098
miR-128-3p	right middle temporal	-0.062	0.020	0.002
miR-128-3p	right inferior temporal	-0.060	0.022	0.006
miR-128-3p	left precuneus	-0.055	0.020	0.007
miR-128-3p	left inferior temporal	-0.055	0.022	0.012
miR-128-3p	right rostral middle frontal	-0.054	0.022	0.015
miR-128-3p	left postcentral	-0.045	0.020	0.025
miR-128-3p	left lateral occipital	-0.045	0.022	0.036
miR-128-3p	right supramarginal	-0.040	0.019	0.038
miR-128-3p	left middle temporal	-0.040	0.020	0.039
miR-128-3p	right entorhinal	-0.042	0.022	0.059
miR-128-3p	right inferior parietal	-0.037	0.020	0.059
miR-128-3p	left inferior parietal	-0.036	0.021	0.081
miR-128-3p	left superior parietal	-0.036	0.021	0.083
miR-128-3p	right pars opercularis	-0.036	0.021	0.086
miR-128-3p	right postcentral	-0.035	0.021	0.087
miR-128-3p	left rostral middle frontal	-0.035	0.020	0.088
miR-128-3p	right posterior cingulate	-0.037	0.022	0.089
miR-192-5p	left postcentral	-0.087	0.020	8.4e-06
miR-192-5p	left middle temporal	-0.081	0.019	2.2e-05
miR-192-5p	right rostral middle frontal	-0.087	0.022	5.6e-05
miR-192-5p	left precentral	-0.079	0.020	6.8e-05
miR-192-5p	right fusiform	-0.079	0.021	1.4e-04
miR-192-5p	left inferior parietal	-0.074	0.020	2.2e-04
miR-192-5p	left rostral middle frontal	-0.073	0.020	2.9e-04
miR-192-5p	right inferior parietal	-0.070	0.019	3.0e-04
miR-192-5p	right precentral	-0.070	0.020	4.8e-04
miR-192-5p	left lateral occipital	-0.074	0.021	4.9e-04
miR-192-5p	left supramarginal	-0.065	0.019	0.001
miR-192-5p	right pars triangularis	-0.069	0.021	0.001
miR-192-5p	left superior parietal	-0.066	0.021	0.001
miR-192-5p	right cuneus	-0.067	0.021	0.002
miR-192-5p	left pars triangularis	-0.063	0.020	0.002
miR-192-5p	right postcentral	-0.063	0.020	0.002
miR-192-5p	right superior temporal	-0.058	0.019	0.002
miR-192-5p	right supramarginal	-0.057	0.019	0.003
miR-192-5p	left caudal middle frontal	-0.061	0.020	0.003
miR-192-5p	right superior frontal	-0.063	0.021	0.003
miR-192-5p	right caudal middle frontal	-0.061	0.021	0.004
miR-192-5p	right middle temporal	-0.056	0.020	0.005
miR-192-5p	right lateral occipital	-0.060	0.021	0.005
miR-192-5p	right pars opercularis	-0.057	0.020	0.005
miR-192-5p	right precuneus	-0.055	0.020	0.006
miR-192-5p	left pericalcarine	-0.060	0.022	0.006
miR-192-5p	left superior frontal	-0.051	0.020	0.010
miR-192-5p	left inferior temporal	-0.055	0.021	0.011
miR-192-5p	right inferior temporal	-0.054	0.021	0.011
miR-192-5p	left superior temporal	-0.048	0.019	0.012
miR-192-5p	right lingual	-0.052	0.021	0.014
miR-192-5p	right paracentral	-0.052	0.021	0.015
miR-192-5p	left pars opercularis	-0.047	0.020	0.019
miR-192-5p	right isthmus cingulate	-0.047	0.021	0.022
miR-192-5p	right superior parietal	-0.047	0.020	0.023
miR-192-5p	right posterior cingulate	-0.045	0.021	0.036
miR-192-5p	left paracentral	-0.044	0.021	0.037
miR-192-5p	right insula	-0.041	0.020	0.038
miR-192-5p	left cuneus	-0.044	0.021	0.039
miR-192-5p	left precuneus	-0.041	0.020	0.040
miR-192-5p	right pericalcarine	-0.044	0.022	0.044
miR-192-5p	left isthmus cingulate	-0.041	0.021	0.045
miR-192-5p	right entorhinal	-0.041	0.022	0.064
miR-1976	left precentral	0.083	0.020	3.1e-05
miR-1976	right precuneus	0.076	0.020	1.4e-04
miR-1976	right superior temporal	0.071	0.019	1.8e-04
miR-1976	left inferior parietal	0.075	0.020	2.0e-04
miR-1976	right precentral	0.074	0.020	2.2e-04
miR-1976	right caudal middle frontal	0.070	0.021	0.001
miR-1976	left superior temporal	0.060	0.019	0.002
miR-1976	left pars opercularis	0.061	0.020	0.002
miR-1976	left middle temporal	0.057	0.019	0.003
miR-1976	left lateral occipital	0.061	0.021	0.004
miR-1976	right pars orbitalis	0.061	0.021	0.004
miR-1976	left rostral middle frontal	0.057	0.020	0.005
miR-1976	left posterior cingulate	0.058	0.021	0.005
miR-1976	left caudal middle frontal	0.056	0.020	0.006
miR-1976	right middle temporal	0.054	0.020	0.006
miR-1976	right paracentral	0.057	0.021	0.007
miR-1976	right rostral middle frontal	0.058	0.022	0.007
miR-1976	right postcentral	0.054	0.020	0.007
miR-1976	right cuneus	0.056	0.021	0.008
miR-1976	right fusiform	0.054	0.021	0.009
miR-1976	right lateral occipital	0.055	0.021	0.010
miR-1976	right superior frontal	0.055	0.021	0.010
miR-1976	left superior frontal	0.050	0.020	0.012
miR-1976	left postcentral	0.049	0.020	0.013
miR-1976	left superior parietal	0.051	0.021	0.013
miR-1976	left precuneus	0.049	0.020	0.015
miR-1976	right inferior parietal	0.046	0.019	0.018
miR-1976	right entorhinal	0.051	0.022	0.019
miR-1976	right pericalcarine	0.052	0.022	0.019
miR-1976	right supramarginal	0.044	0.019	0.020
miR-1976	right pars opercularis	0.048	0.020	0.020
miR-1976	right lingual	0.049	0.021	0.021
miR-1976	left paracentral	0.048	0.021	0.021
miR-1976	left pars triangularis	0.044	0.020	0.026
miR-1976	right pars triangularis	0.045	0.021	0.031
miR-1976	left supramarginal	0.040	0.019	0.033
miR-1976	left isthmus cingulate	0.043	0.021	0.035
miR-1976	left lateral orbitofrontal	0.043	0.021	0.038
miR-1976	left fusiform	0.043	0.021	0.041
miR-1976	right superior parietal	0.041	0.020	0.043
miR-1976	left inferior temporal	0.041	0.021	0.054
miR-1976	left pars orbitalis	0.038	0.020	0.061
miR-1976	right posterior cingulate	0.038	0.021	0.076
miR-1976	left lingual	0.036	0.021	0.086
miR-1976	right inferior temporal	0.036	0.021	0.089
miR-1976	right transverse temporal	0.035	0.021	0.095
miR-1976	left cuneus	0.035	0.021	0.098
miR-215-5p	left postcentral	-0.083	0.020	2.2e-05
miR-215-5p	left pars triangularis	-0.083	0.020	3.1e-05
miR-215-5p	left middle temporal	-0.070	0.019	2.4e-04
miR-215-5p	right pars triangularis	-0.076	0.021	2.8e-04
miR-215-5p	right inferior parietal	-0.068	0.019	4.5e-04
miR-215-5p	left precentral	-0.070	0.020	4.8e-04
miR-215-5p	right rostral middle frontal	-0.073	0.022	0.001
miR-215-5p	left rostral middle frontal	-0.068	0.020	0.001
miR-215-5p	right precentral	-0.065	0.020	0.001
miR-215-5p	right supramarginal	-0.061	0.019	0.001
miR-215-5p	left inferior parietal	-0.064	0.020	0.001
miR-215-5p	left supramarginal	-0.060	0.019	0.001
miR-215-5p	left caudal middle frontal	-0.064	0.020	0.002
miR-215-5p	right paracentral	-0.065	0.021	0.002
miR-215-5p	right fusiform	-0.061	0.021	0.003
miR-215-5p	left lateral occipital	-0.060	0.021	0.005
miR-215-5p	left superior parietal	-0.058	0.021	0.005
miR-215-5p	right superior frontal	-0.058	0.021	0.007
miR-215-5p	left precuneus	-0.054	0.020	0.007
miR-215-5p	right caudal middle frontal	-0.057	0.021	0.008
miR-215-5p	right pars opercularis	-0.054	0.021	0.008
miR-215-5p	right postcentral	-0.053	0.020	0.008
miR-215-5p	right superior temporal	-0.048	0.019	0.011
miR-215-5p	right lingual	-0.053	0.021	0.012
miR-215-5p	right superior parietal	-0.049	0.020	0.017
miR-215-5p	left superior temporal	-0.044	0.019	0.020
miR-215-5p	left superior frontal	-0.046	0.020	0.021
miR-215-5p	left isthmus cingulate	-0.047	0.021	0.022
miR-215-5p	left pars opercularis	-0.046	0.020	0.022
miR-215-5p	right precuneus	-0.045	0.020	0.024
miR-215-5p	right lateral occipital	-0.046	0.021	0.030
miR-215-5p	right middle temporal	-0.042	0.020	0.033
miR-215-5p	right medial orbitofrontal	-0.047	0.022	0.033
miR-215-5p	left paracentral	-0.045	0.021	0.034
miR-215-5p	right inferior temporal	-0.045	0.021	0.035
miR-215-5p	right cuneus	-0.045	0.021	0.035
miR-215-5p	left cuneus	-0.043	0.021	0.041
miR-215-5p	left inferior temporal	-0.043	0.021	0.044
miR-215-5p	left pericalcarine	-0.044	0.022	0.049
miR-215-5p	right posterior cingulate	-0.040	0.021	0.063
miR-215-5p	right pericalcarine	-0.040	0.022	0.067
miR-215-5p	right rostral anterior cingulate	-0.036	0.022	0.099
miR-320a-3p	right inferior parietal	0.051	0.019	0.008
miR-320a-3p	right rostral anterior cingulate	0.057	0.022	0.010
miR-320a-3p	right lateral occipital	0.053	0.021	0.013
miR-320a-3p	left superior parietal	0.050	0.021	0.015
miR-320a-3p	left superior frontal	0.048	0.020	0.015
miR-320a-3p	right medial orbitofrontal	0.053	0.022	0.017
miR-320a-3p	right superior frontal	0.050	0.021	0.018
miR-320a-3p	left caudal middle frontal	0.048	0.021	0.019
miR-320a-3p	left precuneus	0.047	0.020	0.020
miR-320a-3p	right rostral middle frontal	0.050	0.022	0.022
miR-320a-3p	right superior parietal	0.047	0.021	0.023
miR-320a-3p	left inferior parietal	0.045	0.020	0.025
miR-320a-3p	left caudal anterior cingulate	0.042	0.021	0.048
miR-320a-3p	left pericalcarine	0.044	0.022	0.049
miR-320a-3p	right caudal anterior cingulate	0.043	0.022	0.050
miR-320a-3p	left lateral occipital	0.041	0.021	0.051
miR-320a-3p	left cuneus	0.041	0.021	0.055
miR-320a-3p	right precentral	0.035	0.020	0.082
miR-320a-3p	right supramarginal	0.032	0.019	0.088
miR-320b	right lateral occipital	0.068	0.021	0.001
miR-320b	right inferior parietal	0.059	0.019	0.002
miR-320b	left inferior parietal	0.057	0.020	0.004
miR-320b	left lateral occipital	0.058	0.021	0.006
miR-320b	right superior parietal	0.056	0.021	0.007
miR-320b	left superior parietal	0.054	0.021	0.010
miR-320b	right rostral anterior cingulate	0.057	0.022	0.010
miR-320b	right rostral middle frontal	0.055	0.022	0.011
miR-320b	left precuneus	0.051	0.020	0.011
miR-320b	right superior frontal	0.054	0.021	0.012
miR-320b	left cuneus	0.053	0.021	0.013
miR-320b	right medial orbitofrontal	0.052	0.022	0.018
miR-320b	right cuneus	0.049	0.021	0.021
miR-320b	left superior frontal	0.046	0.020	0.021
miR-320b	left pericalcarine	0.046	0.022	0.036
miR-320b	right precentral	0.042	0.020	0.039
miR-320b	right fusiform	0.043	0.021	0.039
miR-320b	left caudal middle frontal	0.042	0.021	0.041
miR-320b	right caudal anterior cingulate	0.044	0.022	0.045
miR-320b	right precuneus	0.040	0.020	0.045
miR-320b	left paracentral	0.042	0.021	0.047
miR-320b	right pericalcarine	0.042	0.022	0.058
miR-320b	right entorhinal	0.042	0.022	0.058
miR-320b	right inferior temporal	0.039	0.021	0.065
miR-320b	left lingual	0.038	0.021	0.071
miR-320b	left postcentral	0.035	0.020	0.076
miR-320b	right supramarginal	0.033	0.019	0.085
miR-320b	right middle temporal	0.033	0.020	0.097
miR-320c	right lateral occipital	0.070	0.021	0.001
miR-320c	right inferior parietal	0.063	0.019	0.001
miR-320c	left inferior parietal	0.060	0.020	0.003
miR-320c	right superior parietal	0.060	0.020	0.003
miR-320c	left lateral occipital	0.057	0.021	0.007
miR-320c	left superior parietal	0.054	0.021	0.008
miR-320c	left cuneus	0.054	0.021	0.010
miR-320c	left pericalcarine	0.054	0.022	0.014
miR-320c	right cuneus	0.052	0.021	0.014
miR-320c	left superior frontal	0.049	0.020	0.014
miR-320c	right rostral middle frontal	0.051	0.022	0.019
miR-320c	right medial orbitofrontal	0.051	0.022	0.020
miR-320c	right superior frontal	0.048	0.021	0.023
miR-320c	left precuneus	0.046	0.020	0.023
miR-320c	right rostral anterior cingulate	0.049	0.022	0.025
miR-320c	right pericalcarine	0.049	0.022	0.026
miR-320c	right supramarginal	0.042	0.019	0.026
miR-320c	left paracentral	0.046	0.021	0.028
miR-320c	right entorhinal	0.045	0.022	0.042
miR-320c	left transverse temporal	0.042	0.021	0.046
miR-320c	right precentral	0.039	0.020	0.056
miR-320c	right pars opercularis	0.039	0.021	0.056
miR-320c	left medial orbitofrontal	0.042	0.022	0.057
miR-320c	left lingual	0.039	0.021	0.064
miR-320c	left entorhinal	0.040	0.022	0.064
miR-320c	right caudal anterior cingulate	0.040	0.022	0.065
miR-320c	right middle temporal	0.036	0.020	0.066
miR-320c	left caudal middle frontal	0.037	0.021	0.070
miR-320c	right precuneus	0.036	0.020	0.071
miR-320c	right transverse temporal	0.038	0.021	0.073
miR-320c	right inferior temporal	0.036	0.021	0.086
miR-320c	left lateral orbitofrontal	0.035	0.021	0.093
miR-320d	left paracentral	0.073	0.021	0.001
miR-320d	right lateral occipital	0.069	0.021	0.001
miR-320d	left precuneus	0.065	0.020	0.001
miR-320d	left lateral occipital	0.069	0.021	0.001
miR-320d	right inferior parietal	0.061	0.019	0.002
miR-320d	left superior parietal	0.064	0.021	0.002
miR-320d	left inferior parietal	0.059	0.020	0.003
miR-320d	right rostral anterior cingulate	0.063	0.022	0.004
miR-320d	right precentral	0.057	0.020	0.005
miR-320d	left caudal middle frontal	0.055	0.021	0.007
miR-320d	left superior frontal	0.053	0.020	0.007
miR-320d	right caudal anterior cingulate	0.058	0.022	0.008
miR-320d	right superior frontal	0.056	0.021	0.008
miR-320d	right superior parietal	0.052	0.020	0.011
miR-320d	right rostral middle frontal	0.054	0.022	0.013
miR-320d	left cuneus	0.052	0.021	0.014
miR-320d	left pericalcarine	0.052	0.022	0.018
miR-320d	right posterior cingulate	0.050	0.021	0.019
miR-320d	right supramarginal	0.044	0.019	0.020
miR-320d	right precuneus	0.046	0.020	0.022
miR-320d	right caudal middle frontal	0.048	0.021	0.025
miR-320d	left entorhinal	0.049	0.022	0.025
miR-320d	right medial orbitofrontal	0.047	0.022	0.032
miR-320d	right paracentral	0.045	0.021	0.037
miR-320d	right pars opercularis	0.043	0.021	0.038
miR-320d	right inferior temporal	0.044	0.021	0.039
miR-320d	left postcentral	0.040	0.020	0.043
miR-320d	left medial orbitofrontal	0.040	0.022	0.070
miR-320d	right middle temporal	0.035	0.020	0.078
miR-320d	right superior temporal	0.033	0.019	0.082
miR-320d	left precentral	0.034	0.020	0.087
miR-320d	left caudal anterior cingulate	0.036	0.021	0.090
miR-320d	right fusiform	0.035	0.021	0.093
miR-320d	right entorhinal	0.036	0.022	0.099
miR-4732-3p	left precentral	0.107	0.020	9.3e-08
miR-4732-3p	right paracentral	0.103	0.021	1.5e-06
miR-4732-3p	right superior temporal	0.090	0.019	1.8e-06
miR-4732-3p	left superior temporal	0.087	0.019	5.1e-06
miR-4732-3p	right precentral	0.090	0.020	8.1e-06
miR-4732-3p	right pars triangularis	0.089	0.021	1.9e-05
miR-4732-3p	left inferior parietal	0.086	0.020	2.1e-05
miR-4732-3p	right caudal middle frontal	0.087	0.021	3.8e-05
miR-4732-3p	left supramarginal	0.077	0.019	4.5e-05
miR-4732-3p	left caudal middle frontal	0.082	0.020	6.7e-05
miR-4732-3p	left rostral middle frontal	0.080	0.020	7.0e-05
miR-4732-3p	right superior frontal	0.084	0.021	8.5e-05
miR-4732-3p	left postcentral	0.077	0.020	9.5e-05
miR-4732-3p	left superior frontal	0.075	0.020	1.5e-04
miR-4732-3p	left paracentral	0.079	0.021	1.9e-04
miR-4732-3p	left pars opercularis	0.074	0.020	2.0e-04
miR-4732-3p	right cuneus	0.077	0.021	2.8e-04
miR-4732-3p	left pars triangularis	0.072	0.020	3.0e-04
miR-4732-3p	right rostral middle frontal	0.072	0.022	0.001
miR-4732-3p	right inferior parietal	0.063	0.019	0.001
miR-4732-3p	left middle temporal	0.060	0.019	0.002
miR-4732-3p	right fusiform	0.064	0.021	0.002
miR-4732-3p	right pars orbitalis	0.066	0.021	0.002
miR-4732-3p	right supramarginal	0.056	0.019	0.003
miR-4732-3p	right postcentral	0.059	0.020	0.004
miR-4732-3p	left transverse temporal	0.062	0.021	0.004
miR-4732-3p	right pericalcarine	0.062	0.022	0.005
miR-4732-3p	right posterior cingulate	0.060	0.021	0.005
miR-4732-3p	left pericalcarine	0.062	0.022	0.005
miR-4732-3p	left superior parietal	0.058	0.021	0.005
miR-4732-3p	left insula	0.055	0.021	0.007
miR-4732-3p	right precuneus	0.052	0.020	0.010
miR-4732-3p	left pars orbitalis	0.050	0.021	0.014
miR-4732-3p	right pars opercularis	0.050	0.021	0.015
miR-4732-3p	left lateral occipital	0.051	0.021	0.017
miR-4732-3p	left medial orbitofrontal	0.052	0.022	0.017
miR-4732-3p	left cuneus	0.051	0.021	0.018
miR-4732-3p	right transverse temporal	0.050	0.021	0.018
miR-4732-3p	right lingual	0.047	0.021	0.027
miR-4732-3p	right middle temporal	0.044	0.020	0.027
miR-4732-3p	right insula	0.043	0.020	0.028
miR-4732-3p	left precuneus	0.034	0.020	0.089
miR-4732-3p	right superior parietal	0.035	0.021	0.092
miR-4732-3p	right isthmus cingulate	0.035	0.021	0.093
miR-4732-3p	left posterior cingulate	0.034	0.021	0.098
miR-92b-3p	left precentral	0.068	0.020	0.001
miR-92b-3p	right paracentral	0.066	0.021	0.002
miR-92b-3p	right superior temporal	0.057	0.019	0.003
miR-92b-3p	left superior temporal	0.054	0.019	0.005
miR-92b-3p	right precentral	0.055	0.020	0.007
miR-92b-3p	right pars triangularis	0.050	0.021	0.017
miR-92b-3p	right pars orbitalis	0.051	0.021	0.018
miR-92b-3p	right entorhinal	0.047	0.022	0.031
miR-92b-3p	left middle temporal	0.041	0.019	0.032
miR-92b-3p	right postcentral	0.043	0.020	0.035
miR-92b-3p	left posterior cingulate	0.043	0.021	0.038
miR-92b-3p	left inferior parietal	0.041	0.020	0.040
miR-92b-3p	right middle temporal	0.040	0.020	0.043
miR-92b-3p	left pars triangularis	0.038	0.020	0.059
miR-92b-3p	right rostral middle frontal	0.041	0.022	0.061
miR-92b-3p	right cuneus	0.040	0.021	0.062
miR-92b-3p	left supramarginal	0.035	0.019	0.063
miR-92b-3p	left paracentral	0.039	0.021	0.066
miR-92b-3p	right superior frontal	0.038	0.021	0.075

## Sheet: Table S9
microRNA	mRNAs
miR-10401-3p	DNAJB2, MCM3, ANK1, ALDH18A1, USP7
miR-125b-5p	E2F2, KPNA6, ELOVL1, HDGF, SFT2D2, TMCC2, RETREG2, MXD4, ANKH, IRF4, TBC1D22B, MEPCE, YIPF6, MBNL3, EMD, MFHAS1, AGO2, GFUS, GRINA, DGAT1, NIBAN2, DPM2, PTPA, CD44, UBASH3B, FBXW4, WNK1, ATP5MC2, COPZ1, USP12, ABCC4, CHAMP1, PPM1A, SPTB, DNAJA4, NATD1, NKIRAS2, RETREG3, RBM38, PTBP1, MKNK2, MAP2K7, PRDX2, BRD4, SLC1A5, PTOV1, AKT1S1, BCL2L13, NF2, MORC2, SREBF2
miR-128-3p	PRXL2B, MEGF6, KCNAB2, NOL9, CAMTA1, RERE, MTOR, CLCN6, VPS13D, DDI2, SZRD1, IFFO2, UBR4, ECE1, PITHD1, LDLRAP1, WDTC1, SESN2, EPB41, KPNA6, MARCKSL1, PHC2, ZSCAN20, ZMYM4, KIAA0319L, STK40, SNIP1, HIVEP3, TAL1, DHCR24, NFIA, JAK1, IL12RB2, CYB561D1, CSF1, VANGL1, POGZ, PBXIP1, GBA, MSTO1, YY1AP1, ARHGEF11, FCRL2, TAGLN2, ALDH9A1, POU2F1, ABL2, XPR1, MR1, NIBAN1, BTG2, PIK3C2B, MDM4, SRGAP2, DYRK…
miR-134-5p	PPP1R8, MYCBP, RPAP2, BLZF1, NUCKS1, ZNF124, SOS1, MAP4K3, MTHFD2, HNMT, ATF2, HSPD1, BARD1, WDFY1, ARL8B, CAPN7, RPL15, CMTM6, PCNP, NAA50, MBD4, RASA2, DIPK2A, SEC62, EIF5A2, PIK3CA, RNF168, FYTTD1, MRFAP1, CISD2, IL6ST, SCAMP1, DCP2, FEM1C, ZMAT2, GRPEL2, ITK, CCNG1, MAT2B, NPM1, SFXN1, LTB, KPNA5, CEP85L, TMEM181, C6orf120, TOMM7, POT1, ZXDA, CHIC1, ACSL4, SLC25A5, MOSPD1, EOLA1, CNOT7, ZBTB1…
miR-192-5p	FAAP20, NOL9, CLSTN1, CTNNBIP1, KIF1B, UBIAD1, PLOD1, RCC2, EMC1, ELOA, GMEB1, KPNA6, PHC2, MACF1, PABPC4, SCMH1, LRP8, DHCR24, LRIG2, PHTF1, VANGL1, TTF2, PLEKHO1, GABPB2, IL6R, ALDH9A1, POU2F1, MPZL1, SOAT1, RNASEL, MDM4, DSTYK, TRAF3IP3, C1orf198, NID1, GPR137B, KIDINS220, DNMT3A, ASXL2, SPTBN1, EML6, USP34, SLC1A4, IL1R1, SH3RF3, BCL2L11, ZEB2, PKP4, ANKRD44, LRRFIP1, SRGAP3, ATG7, CCDC174, E…
miR-1976	SZRD1, E2F2, WDTC1, GMEB1, KPNA6, RNF11, PBX1, RABGAP1L, XPR1, KIF14, LAX1, C1orf198, EHD3, WDPCP, ADD2, ANAPC1, POLR1B, R3HDM1, HNRNPA3, RETREG2, POLQ, PCCB, TBL1XR1, HTT, MFAP3L, LOC101928198, YTHDC2, SKP1, SH3TC2, GALNT10, CYFIP2, ZNF346, ALDH5A1, KCTD20, POLH, FBXO9, FOXO3, FIG4, LATS1, TULP4, GPR146, SNX8, WIPI2, ZKSCAN1, HIPK2, ESYT2, GNL3L, DKC1, FDFT1, SLC25A37, GSR, ST3GAL1, ZNF623, ACO1…
miR-215-5p	FAAP20, NOL9, CLSTN1, CTNNBIP1, KIF1B, PLOD1, EMC1, USP48, ELOA, GMEB1, KPNA6, MACF1, PABPC4, SCMH1, ELOVL1, LRP8, DHCR24, GPSM2, LRIG2, PHTF1, TTF2, PLEKHO1, GABPB2, IL6R, ALDH9A1, POU2F1, MPZL1, SOAT1, RNASEL, MDM4, C1orf198, NID1, GPR137B, DNMT3A, ASXL2, SPTBN1, SLC1A4, IL1R1, SH3RF3, BCL2L11, ZEB2, PKP4, ANKRD44, LRRFIP1, SRGAP3, ATG7, CCDC174, EAF1, OSBPL10, LRRFIP2, ACVR2B, DCP1A, FRMD4B, Z…
miR-320a-3p	ICMT, PNRC2, PPCS, MYSM1, LEPR, MIER1, PIGK, RBMXL1, ZNF326, MTF2, DR1, TMEM167B, PSMA5, RAP1A, CSDE1, MCL1, ADAMTSL4-AS1, RIT1, ATF6, SOAT1, TPR, RO60, ZNF281, CAMSAP2, RRP15, RAB3GAP2, BROX, FBXO28, ACBD3, DESI2, LAPTM4A, ITSN2, DPY30, PPM1B, FBXO11, PAPOLG, XPO1, GMCL1, MRPL19, MRPL35, RANBP2, SPOPL, ARL5A, PRPF40A, CYTIP, UBR3, AGPS, ITGA4, GLS, STAT4, NABP1, FAM126B, IKZF2, AGFG1, CAB39, SEP…
miR-320b	ICMT, AGMAT, PNRC2, PTP4A2, SF3A3, PPCS, CMPK1, MYSM1, LEPR, MIER1, SERBP1, LRRC40, PIGK, HS2ST1, RBMXL1, ZNF326, MTF2, DR1, S1PR1, TMEM167B, PSMA5, RAP1A, CSDE1, PRKAB2, VPS45, MCL1, ADAMTSL4-AS1, RIT1, CCT3, SDHC, CREG1, ZBTB37, SOAT1, TPR, RO60, CDC73, ZNF281, KIF14, CAMSAP2, RBBP5, CENPF, RRP15, RAB3GAP2, BROX, FBXO28, ACBD3, DESI2, YWHAQ, LAPTM4A, ITSN2, PPP1CB, DPY30, SRSF7, PPM1B, FBXO11, …
miR-320c	ICMT, PNRC2, SF3A3, PPCS, CMPK1, MYSM1, LEPR, MIER1, SERBP1, LRRC40, PIGK, HS2ST1, RBMXL1, ZNF326, MTF2, DR1, S1PR1, TMEM167B, PSMA5, AHCYL1, RAP1A, CSDE1, PRKAB2, VPS45, MCL1, ADAMTSL4-AS1, RIT1, SDHC, ZBTB37, SOAT1, TPR, RO60, CDC73, ZNF281, KIF14, CAMSAP2, RBBP5, CENPF, RRP15, RAB3GAP2, BROX, FBXO28, ACBD3, DESI2, YWHAQ, LAPTM4A, ITSN2, PPP1CB, DPY30, SRSF7, PPM1B, FBXO11, PAPOLG, XPO1, GMCL1,…
miR-320d	PNRC2, SF3A3, PPCS, CMPK1, MYSM1, LEPR, MIER1, SERBP1, LRRC40, PIGK, HS2ST1, RBMXL1, ZNF326, MTF2, DR1, S1PR1, TMEM167B, PSMA5, RAP1A, CSDE1, PRKAB2, VPS45, MCL1, ADAMTSL4-AS1, RIT1, SDHC, ATF6, ZBTB37, SOAT1, TPR, RO60, CDC73, ZNF281, KIF14, CAMSAP2, RBBP5, CENPF, RRP15, RAB3GAP2, BROX, FBXO28, ACBD3, DESI2, YWHAQ, LAPTM4A, ITSN2, PPP1CB, DPY30, SRSF7, PPM1B, FBXO11, PAPOLG, XPO1, GMCL1, MRPL19,…
miR-340-5p	PNRC2, PDIK1L, HMGN2, RCC1, SFPQ, PPCS, MAGOH, TMEM59, USP1, ATG4C, LRRC40, ANKRD13C, CRYZ, MIGA1, SYDE2, C1orf52, BCL10, ODF2L, HS2ST1, PKN2, KYAT3, RBMXL1, ZNF326, ZNF644, GLMN, DIPK1A, MTF2, TMED5, DR1, SASS6, SLC30A7, S1PR1, PRPF38B, TAF13, PSMA5, CEPT1, RAP1A, CAPZA1, PTPN22, NRAS, SIKE1, MAN1A2, ANP32E, CTSS, C1orf43, BLZF1, SUCO, TSEN15, EDEM3, RNF2, ZBTB41, DENND1B, NEK7, ZNF281, CD46, NE…
miR-370-3p	ZCCHC17, MYCBP, PRPF38A, GADD45A, SRSF11, PRKACB, SLC25A24, TADA1, SCYL3, NUCKS1, FBXO28, EXOC8, OPN3, TRIB2, MCFD2, PNPT1, UBXN4, STK16, SEC22C, RASSF1, NDUFB4, ZNF148, RAP2B, TRIM59, PIK3CA, SLBP, CLOCK, DCK, PAQR3, COPS4, RAP1GDS1, EIF4E, SLC39A8, TBCK, CYP2U1, NAA15, SMARCA5, IL6ST, JMY, TMEM161B, REEP5, DCP2, TXNDC15, CEP57L1, DSE, HDDC2, CBX3, ORC5, DLD, ING3, GPR174, AFF2, CCDC25, BAG4, RN…
miR-409-3p	YBX1, VHL, SEC62, NSD2, DNAJC18, BNIP3L, KLF4, MAP1A, GDE1
miR-4677-5p	DNAJC11, H6PD, CASZ1, DDI2, EIF4G3, NBPF3, NFIA, AP4B1, SYT11, POGK, PTPN7, ELK4, TP53BP2, ITPKB, COG2, ADCY3, GTF3C2, AAK1, PCYOX1, ST3GAL5, CNNM4, UXS1, RAB3GAP1, TTN, KLF7, NHEJ1, NDUFA10, RAD18, VGLL4, APRG1, ACVR2B, ZBTB20, PARP15, IGF2BP2, LPP, UBXN7, ZFYVE28, HADH, SNX25, OTULIN, PRLR, NUP155, CCL28, CAST, JADE2, MATR3, LARS1, SH3TC2, STK10, GCNT2, ALDH5A1, C6orf89, CLIC5, UST, AGPAT4, FAM…
miR-4732-3p	KIF1B, MFN2, E2F2, SORT1, PIK3C2B, YOD1, TMEM63A, SDE2, LBH, LGALSL, MAT2A, RMND5A, RAPH1, RETREG2, NUP210, CCR5, SLC26A6, ABTB1, LETM1, MXD4, ACOX3, WDR1, SPATA5, ANKRD33B, RASGRF2, SH3TC2, NSD1, ATXN1, BICRAL, HIPK2, GSR, GPAT4, KDM4C, CDC14B, VAV2, QSOX2, MAP4K2, EHD1, SYVN1, PPME1, HINFP, SLC37A2, ETS1, FBH1, HIF1AN, FBXW4, FAM53B, FAM234B, ABCC4, UBAC2, SPTB, KLF13, OAZ2, PEAK1, CDYL2, MLYCD…
miR-493-3p	SRSF11, SH3GLB1, LRRC8C, FAM102B, RHOC, SNAPIN, C1orf43, PIGM, PEX19, UHMK1, NSL1, ZNF678, DPY30, MRPL35, ZC3H6, NIF3L1, EPM2AIP1, WDR48, OPA1, CPEB2, RPL9, LIAS, ATP8A1, UBE2D3, SMARCA5, PDE4D, RPS23, SKP1, ETF1, LTB, EEF1A1, PHIP, SYNCRIP, ZNF292, PURB, CD36, FMR1, EOLA1, CCDC25, PEX2, NUDCD1, TTC39B, PRXL2C, SET, ZNF195, MS4A1, PGM2L1, IFT46, ZBTB44, ANKRD26, ZNF37A, FRA10AC1, STK38L, PPP1CC, …
miR-92a-3p	NOC2L, NADK, SKI, PHF13, ENO1, PIK3CD, CTNNBIP1, UBE4B, KIF1B, MFN2, DDI2, SPEN, SZRD1, RCC2, CAPZB, HP1BP3, ZBTB40, ELOA, LDLRAP1, CEP85, ARID1A, SLC9A1, MAP3K6, PHACTR4, KPNA6, TXLNA, BSDC1, NCDN, AGO4, AGO1, MTF1, MACF1, SMAP2, NFYC, GPBP1L1, RNF11, SSBP3, NFIA, GBP4, EVI5, AHCYL1, KCNC4, HIPK1, ATP1A1, NOTCH2, BCL9, OTUD7B, RPRD2, SETDB1, ZNF687, SELENBP1, POGZ, GATAD2B, DENND4B, CRTC2, TPM3,…
miR-92b-3p	SKI, RERE, PIK3CD, CTNNBIP1, KIF1B, DDI2, SZRD1, CAPZB, HP1BP3, ZBTB40, LUZP1, ELOA, SLC9A1, TXLNA, BSDC1, MTF1, SMAP2, NFYC, UROD, GPBP1L1, RNF11, SSBP3, NFIA, EVI5, AMIGO1, AHCYL1, HIPK1, CSDE1, BCL9, OTUD7B, RPRD2, GATAD2B, DENND4B, MEF2D, IGSF8, COPA, F11R, DCAF6, RABGAP1L, ABL2, CEP350, XPR1, GLUL, NIBAN1, BTG2, ATP2B4, DSTYK, ELK4, IARS2, AIDA, PYCR2, CDC42BPA, ARF1, ZNF496, NCOA1, ADCY3, D…

## Sheet: Table S10
Module	ID	Description	p.value	p.adjust	Gene_symbol	Gene_count
turquoise	GO:0007420	brain development	2.4e-20	2.6e-18	KIF14/BTG2/ATP2B4/NCOA1/PLXNA3/TSC1/PHLPP2/PAFAH1B1/XRCC1/NF2/PBX1/FOXO3/SUDS3/MED1/SKI/RERE/AMIGO1/BCL2L11/ATXN1/BAG6/SUN1/TAF1/ATP7A/FLNA/G6PD/TACC1/PAX5/NOTCH1/BCL11B/TTBK2/SIN3A/AARS1/ATXN1L/ZFHX3/NF1/MYO1D/BPTF/CIC/CALM3/SPHK2/COX1	41
turquoise	GO:0007179	transforming growth factor beta receptor signaling pathway	2.5e-19	1.4e-17	CYFIP2/LATS1/HIPK2/ITGB3/SKI/ATP2B4/DSTYK/ZEB2/FSTL1/PIK3CB/FBN2/SMURF1/NOTCH1/CDKN1C/SORL1/ITGA5/SMAD3/NEO1/FLCN/LDLRAD4/FKBP1A/FOXO3/MED1/PIK3CD/CAD/NCL/ATP7A/KLF4/LTBP3/PDE8A/ZFHX3/BPTF/MAPK1	33
turquoise	GO:0006936	muscle contraction	5.4e-19	2.2e-17	FOXO3/SLC9A1/ATP2B4/DAG1/JARID2/G6PD/FBXO32/KLF4/NOTCH1/ATP2A2/SMAD3/EHD3/DOCK5/CALM3/MYLK/FLNA/GAA/NEDD4L	18
turquoise	GO:0007416	synapse assembly	4.1e-16	1.2e-14	WDPCP/ADD2/ERC1/ZMYND8/SLC9A1/NFIA/AMIGO1/HIPK1/F11R/ARF1/ABI2/SETD5/DAG1/HEG1/PLXND1/SYNGAP1/CDKL5/FLNA/TLN1/TSC1/CAPRIN1/PTPRJ/SPOCK2/VCL/FMN1/SMAD3/PEAK1/PAFAH1B1/FLCN/PIP5K1C/NF2	31
turquoise	GO:0060041	retina development in camera-type eye	3.3e-13	9.0e-12	HIPK2/MED1/FZR1/SKI/HIPK1/ABI2/SMAD3/NF2/WDPCP/ATP2B4/MITF/FBN2/CLN8/KLF4/BCL11B/NF1/PKNOX1/PBX1	18
turquoise	GO:0030308	negative regulation of cell growth	7.8e-12	1.6e-10	WDTC1/CYFIP2/FOXO3/LATS1/MED1/BCL9/BCL11A/BCL2L11/GIGYF2/GPX1/DAG1/HEG1/JARID2/TAF8/SMURF1/CDKL5/PLXNA3/G6PD/NOTCH1/VCL/KMT2D/ULK1/FMN1/SMAD3/SIN3A/PAFAH1B1/CTC1/RNF157/NEDD4L/KLF2/MAPK1/DNAJB2/SERTAD2/PTPRJ/TCHP/FLCN/SPHK2/KIF14/INO80/SLC9A1/BCL2L1	41
turquoise	GO:0016572	histone phosphorylation	1.6e-11	3.2e-10	USP7/TBL1XR1/SKP1/SUDS3/SKI/ELK4/NCOA1/KDM3A/TRIP12/PER2/SETD5/KAT2B/WDR82/ATXN7/PCGF3/SETD7/JADE2/JARID2/KMT2E/PAXIP1/TAF1/NSD3/PAX5/PHF19/INCENP/RBM14/KDM2A/KMT2D/BAZ2A/SETD1B/SIN3A/GLYR1/FLCN/KAT7/USP36/NCOA3/AKAP8/SPHK2	38
turquoise	GO:0007160	cell-matrix adhesion	2.8e-11	5.1e-10	WDPCP/SLC9A1/PRKCE/DAG1/PIK3CB/FLNA/DOCK5/TESK1/TSC1/NOTCH1/PTPRJ/SPOCK2/VCL/FMN1/SMAD3/PEAK1/NF1/ACTN4/NF2/KIF14/ITGB3/BCL2L11/ITGA5	23
turquoise	GO:0001822	kidney development	1.4e-10	2.2e-09	PBX1/WDPCP/CTNNBIP1/NFIA/BCL2L11/PLXND1/KLHL3/BAG6/TSC1/NOTCH1/FMN1/SMAD3/FLCN/NF1/AP1B1	15
turquoise	GO:0043086	negative regulation of catalytic activity	2.5e-10	3.9e-09	LAX1/LATS1/AIDA/KAT2B/HEG1/PIK3CB/PRKAR1B/PRKAR2B/TESK1/CDKN1C/PTPRJ/SORL1/SH2B3/NF1/UBASH3B/WARS1/NF2/PIP4K2C/WDTC1/F11R/ATP2B4/GPX1/GNAI2/FNIP2/SLC39A14/KLF4/TSC1/NOTCH1/PRDX5/SPOCK2/FRY/LRCH1/DUS2/UBE2Z/FKBP1A/SPHK2	36
turquoise	GO:0010595	positive regulation of endothelial cell migration	2.8e-10	4.1e-09	WDPCP/ITGB3/PIK3CD/GLUL/ATP2B4/PRKCE/ZEB2/GPX1/FOXP1/FSTL1/PLXND1/PIK3CB/SASH1/PAXIP1/DOCK5/TESK1/KLF4/NOTCH1/SP1/NF1/MYH9	21
turquoise	GO:0035725	sodium ion transmembrane transport	1.2e-09	1.6e-08	SLC9A1/ATP2B4/ARF1/PRKCE/CNNM4/SLC4A8/TPCN1/SLC24A4/NEDD4L/ACTN4/CACNA1I/AHCYL1/KLHL3	13
turquoise	GO:0042733	embryonic digit morphogenesis	1.7e-09	2.2e-08	MED1/AFF3/NOTCH1/FMN1/PBX1/WDPCP/SKI/BCL2L11/FBN2/KAT2B	10
turquoise	GO:0071230	cellular response to amino acid stimulus	1.9e-09	2.4e-08	BCL2L1/AMIGO1/ATP2B4/DNMT3A/BCL11A/LARS1/CPEB4/ATP7A/AIFM1/SESN3/CPEB3/ICAM1/KLF2	13
turquoise	GO:0001974	blood vessel remodeling	7.9e-09	9.6e-08	ITGB3/PPARGC1B/LTBP3/UBASH3B/NF1/PLEKHM1/MITF/RAB3D/ATP7A/FLNA	10
turquoise	GO:0070588	calcium ion transmembrane transport	8.0e-09	9.6e-08	HTT/ATP2B4/PRKCE/ITPR1/LETM1/UBASH3B/TPCN1/SLC24A4/FKBP1A/CALM3/MICU1/ATP2A2/EHD3/SLC9A1/GNAI2/MYLK/G6PD/ICAM1/SPHK2/CACNA1I	20
turquoise	GO:0007613	memory	8.1e-09	9.6e-08	HTT/BTG2/ADCY3/ATXN1/SYNGAP1/PRKAR1B/PRKAR2B/CLN8/EIF4EBP2/CPEB3/SLC11A2/ATXN1L/PAFAH1B1/NF1/LDLR/CIC/MAPK1/SETD5	18
turquoise	GO:0051281	positive regulation of release of sequestered calcium ion into cytosol	2.3e-08	2.6e-07	EHD3/HTT/SLC9A1/AMIGO1/AHCYL1/ATP2B4/ARF1/PRKCE/OXSR1/GNAI2/MYLK/ATP7A/FLNA/G6PD/UBASH3B/WWP2/NEDD4L/FKBP1A/ICAM1/ACTN4/CALM3/SPHK2/ITGB3/PER2/TPCN1/CACNA1I	26
turquoise	GO:0001525	angiogenesis	3.1e-08	3.4e-07	E2F2/HIPK2/MED1/ITGB3/PIK3CD/HIPK1/GLUL/ATP2B4/NCL/GPX1/DAG1/MYLK/HEG1/PLXND1/PIK3CB/ARHGAP24/SASH1/SRPK2/PAXIP1/FLNA/KLF4/NOTCH1/KRT1/SP1/ITGA5/WARS1/NF1/POFUT1/LDLR/KLF2/MYH9/PKNOX1	32
turquoise	GO:0007626	locomotory behavior	3.4e-08	3.6e-07	HTT/FIG4/HIPK2/ABL2/BTG2/NCOA1/ADCY3/PRKCE/GIGYF2/ATXN1/SYNGAP1/PRKAR1B/PRKAR2B/ATP7A/CLN8/PAX5/TSC1/EIF4EBP2/CPEB3/SLC11A2/SLC24A4/ATXN1L/ZFHX3/PAFAH1B1/NF1/GAA/NPC1/LDLR/CIC/MAPK1	30
turquoise	GO:0050767	regulation of neurogenesis	3.8e-08	4.0e-07	RNF10/SKI/TRAK2/SYNGAP1/PLXNA3/NOTCH1/SORL1/ULK1/NF1/LDLR/AMIGO1/PER2/DAG1/PLXND1/CUX1/CDKL5/CAPRIN1/FBXO31/PAFAH1B1/NF2/KIF14/FIG4	22
turquoise	GO:0006479	protein methylation	4.4e-08	4.3e-07	KDM3A/SETD5/WDR82/SETD7/JARID2/KMT2E/PAXIP1/NSD3/PAX5/PHF19/KMT2D/SETD1B/BTG2/RAB3D	14
turquoise	GO:0060395	SMAD protein signal transduction	5.2e-08	5.0e-07	LATS1/HIPK2/SKI/ZEB2/FSTL1/FBN2/SMURF1/NOTCH1/CDKN1C/SORL1/SMAD3/NEO1/NOMO1/FLCN/LDLRAD4/FKBP1A/LTBP3/RBM14	18
turquoise	GO:0007411	axon guidance	6.2e-08	5.7e-07	CYFIP2/RERE/AMIGO1/BCL11A/TRAK2/ABI2/DAG1/PLXND1/TRIO/SYNGAP1/SMURF1/CUX1/CDKL5/ATP7A/PLXNA3/NOTCH1/CAPRIN1/VCL/SLC11A2/ULK1/MYCBP2/BCL11B/NEO1/SIN3A/FBXO31/PAFAH1B1/RNF157/NEDD4L/BCL2L1/FIG4/PIKFYVE	31
turquoise	GO:0006887	exocytosis	6.3e-08	5.7e-07	ARF1/GNAI2/NOTCH1/ATP2A2/CACNA1I/MYH9/SLC4A8/RAB3D/SPHK2/CALM3/PIK3CD/PIP5K1C/ANK1/MICAL3/TXLNA/CDK16/ARFGEF2	17
turquoise	GO:0010976	positive regulation of neuron projection development	8.5e-08	7.2e-07	WDPCP/HTT/FIG4/ZMYND8/CAPZB/AMIGO1/ABL2/BCL11A/TRAK2/ABI2/PLXND1/PLD1/ARHGAP24/SYNGAP1/CUX1/CREB3L2/CDKL5/ATP7A/FLNA/PLXNA3/TESK1/KLF4/TSC1/CAPRIN1/TCHP/ULK1/FBXO31/PAFAH1B1/PLEKHM1/NEDD4L/ICAM1	31
turquoise	GO:0051384	response to glucocorticoid	8.5e-08	7.2e-07	FOXO3/CAD/BCL2L11/PPARGC1B/AIFM1/FBXO32/NOTCH1/FECH/ICAM1/CALM3/LATS1/RXRA/MED1/KDM3A/FOXP1/KMT2D/NPC1/NCOA1	18
turquoise	GO:0016358	dendrite development	9.0e-08	7.4e-07	ZMYND8/ARF1/CDKL5/CAPRIN1/CPEB3/PAFAH1B1/RERE/BCL11A/TRAK2/ABI2/SYNGAP1/CUX1/SLC11A2/FBXO31/NEDD4L	15
turquoise	GO:0007517	muscle organ development	9.6e-08	7.4e-07	CHD2/MED1/SKI/BCL9/MEF2D/IGSF8/BTG2/GPX1/DAG1/FLNB/MYLK/HEG1/PAX5/NOTCH1/SMAD3/MRTFB/ZFHX3/FKBP1A/SLC9A1/MBNL3/G6PD/TSC1/ATP2A2/ATP11A/PTBP1/ACTN4/MYH9	27
turquoise	GO:0042552	myelination	1.8e-07	1.3e-06	KIF14/SH3TC2/FIG4/RNF10/SKI/AMIGO1/PIKFYVE/DAG1/SERINC5/TSC1/NF1	11
turquoise	GO:0043966	histone H3 acetylation	1.8e-07	1.3e-06	SETD5/PAXIP1/SIN3A/GLYR1/FLCN/KAT7/SPHK2/GLUL/NCOA1/KAT2B/ZDHHC3/JADE2/BAG6/TAF1/ZDHHC5/ZDHHC24/DLST/NCOA3	18
turquoise	GO:0016575	histone deacetylation	2.5e-07	1.8e-06	TBL1XR1/SUDS3/SKI/ELK4/PER2/FLNA/RBM14/BAZ2A/FRY/SIN3A/AKAP8/SPHK2	12
turquoise	GO:0034765	regulation of ion transmembrane transport	3.0e-07	2.1e-06	EHD3/HTT/SLC9A1/AMIGO1/AHCYL1/ATP2B4/ARF1/PRKCE/PER2/OXSR1/ATP7A/FLNA/G6PD/UBASH3B/TPCN1/WWP2/NEDD4L/FKBP1A/ACTN4/CALM3/SPHK2/CACNA1I	22
turquoise	GO:0001933	negative regulation of protein phosphorylation	4.4e-07	3.1e-06	LAX1/LATS1/NIBAN1/AIDA/KAT2B/CTDSPL/GNAI2/HEG1/PIK3CB/PRKAR1B/PRKAR2B/MFHAS1/TESK1/CDKN1C/PTPRJ/SORL1/UBASH3B/PIP4K2C/SH2B3/WARS1/CBFA2T3/FLCN/NF1/LDLRAD4/FKBP1A/SIRPA/CALM3/NF2	28
turquoise	GO:0003009	skeletal muscle contraction	6.3e-07	4.4e-06	HIPK2/GIGYF2/ITPR1/CLN8/ATP2A2/GAA/XRCC1	7
turquoise	GO:0033574	response to testosterone	8.6e-07	5.9e-06	FOXO3/BCL2L1/NCOA1/ADCY3/CAD/PRKCE/AIFM1/FBXO32/KLF4/SIN3A/FECH/ICAM1/AKAP8/KLF2/CALM3/SPHK2	16
turquoise	GO:0008544	epidermis development	1.2e-06	8.1e-06	WDPCP/LATS1/MED1/FOSL2/FLNB/KLF4/NOTCH1/BCL11B/PAFAH1B1/NCOA3/ATP7A/ATP2A2	12
turquoise	GO:0150104	transport across blood-brain barrier	2.0e-06	1.3e-05	SLC9A1/ATP2B4/ATP2A2/GAA/EHD3/SLC1A5/CTNNBIP1/F11R/TBC1D8/PER2/GPX1/GNAI2/HEG1/FLNA/DOCK5/PTPRJ/SLC4A8/SLC7A1/SMAD3/NEDD4L/ICAM1/KLF2/CALM3	23
turquoise	GO:0032869	cellular response to insulin stimulus	2.4e-06	1.5e-05	WDTC1/FOXO3/SLC9A1/AHCYL1/BTG2/CAD/BCL2L11/KAT2B/DAG1/GNAI2/SLC39A14/KLF4/TSC1/NOTCH1/SESN3/SIK2/SORL1/EIF4EBP2/SP1/STAT2/PIP4K2C/SLC24A4/MYO5A/KAT7/GRB2/SOGA1/ICAM1/KLF2	28
turquoise	GO:0032410	negative regulation of transporter activity	2.5e-06	1.5e-05	EHD3/HTT/SLC9A1/AMIGO1/AHCYL1/PRKCE/OXSR1/ATP7A/WWP2/NEDD4L/FKBP1A/ACTN4/CALM3/SPHK2/RXRA	15
turquoise	GO:0055010	ventricular cardiac muscle tissue morphogenesis	2.5e-06	1.6e-05	MED1/SKI/SLC9A1/BCL9/MEF2D/IGSF8/BTG2/GPX1/FLNB/MYLK/HEG1/JARID2/G6PD/PAX5/TSC1/NOTCH1/SMAD3/MRTFB/NF1/FKBP1A/MAPK1	21
turquoise	GO:0031400	negative regulation of protein modification process	2.6e-06	1.6e-05	LAX1/LATS1/GNL3L/SKI/NIBAN1/ATP2B4/AIDA/PRKCE/KDM3A/TRIP12/PER2/KAT2B/CTDSPL/GNAI2/HEG1/PIK3CB/JARID2/PRKAR1B/PRKAR2B/TAF1/G6PD/MFHAS1/TESK1/PAX5/CDKN1C/TRIM44/PTPRJ/SORL1/UBASH3B/SH2B3/FRY/WARS1/SIN3A/NF1/LDLRAD4/FKBP1A/SIRPA/XRCC1/CALM3/SPHK2/U2AF2/NF2	42
turquoise	GO:0051209	release of sequestered calcium ion into cytosol	2.6e-06	1.6e-05	HTT/SKP1/LATS1/ITGB3/ASXL2/PRKCE/ITPR1/LETM1/FBN2/TAF8/SUN1/CCDC22/FLNA/SORL1/UBASH3B/TPCN1/PAFAH1B1/GAA/FKBP1A/CALM3	20
turquoise	GO:0006541	glutamine metabolic process	2.8e-06	1.6e-05	KARS1/IARS2/LARS1/IARS1/WARS1/AARS1/ALDH18A1/ALDH5A1/GLUL/ATP2B4/PYCR2/CAD/SERINC5/PCBD2/ATP7A/DLST	16
turquoise	GO:0010721	negative regulation of cell development	4.6e-06	2.7e-05	KIF14/RNF10/SKI/AMIGO1/F11R/BCL11A/TRAK2/PER2/DAG1/PLXND1/SYNGAP1/CUX1/CDKL5/FLNA/PLXNA3/DOCK5/TESK1/NOTCH1/CAPRIN1/SORL1/VCL/ULK1/FBXO31/PAFAH1B1/NF1/LDLR/ACTN4/NF2	28
turquoise	GO:0045471	response to ethanol	5.4e-06	3.1e-05	FOXO3/ADCY3/DNMT3A/PRKCE/DAG1/AIFM1/KLF4/GRAMD1B/AKAP8/KLF2/SPHK2/BCL2L1/CAD/SETD7/G6PD/FECH/ICAM1/CALM3	18
turquoise	GO:0007596	blood coagulation	5.6e-06	3.2e-05	MED1/ITGB3/COPA/F11R/NCOA1/CAD/PRKCE/GGCX/GNAI2/HEG1/PIK3CB/ATP7A/FLNA/TLN1/UBASH3B/VCL/KRT1/SH2B3/USF2/MYH9	20
turquoise	GO:0048709	oligodendrocyte differentiation	6.8e-06	3.7e-05	RNF10/SKI/NOTCH1/NF1/LDLR/DAG1/NF2/BACE2/MAPK1/SH3TC2/SUN1/PAFAH1B1	12
turquoise	GO:0001666	response to hypoxia	6.9e-06	3.7e-05	FOXO3/HIPK2/HP1BP3/SLC9A1/DNMT3A/PRKCE/CPEB4/ATP7A/AIFM1/TSC1/NOTCH1/ICAM1/ITPR1/SLC11A2/SMAD3/CBFA2T3/NF1/XRCC1	18
turquoise	GO:0031668	cellular response to extracellular stimulus	9.1e-06	4.9e-05	XPR1/FOXO3/WIPI2/MED1/GLUL/NCOA1/LARS1/CPEB4/AIFM1/TSC1/SESN3/SIK2/ULK1/CLEC16A/FLCN/ICAM1/USF2/MAPK1/SLC9A1/F11R/DAG1	21
turquoise	GO:0002009	morphogenesis of an epithelium	1.2e-05	6.1e-05	PBX1/MED1/ITGB3/SKI/PIK3CD/CTNNBIP1/LUZP1/DAG1/FOXP1/MYLK/HEG1/PLXND1/ARHGAP24/KLHL3/SMURF1/ATP7A/FLNA/KLF4/TSC1/NOTCH1/VCL/ITGA5/FMN1/SMAD3/PAFAH1B1/GRB2/FKBP1A/NF2/POFUT2	29
turquoise	GO:0043524	negative regulation of neuron apoptotic process	1.2e-05	6.1e-05	KIF14/FOXO3/HIPK2/BCL2L1/BTG2/BCL2L11/CPEB4/SYNGAP1/SRPK2/NONO/AIFM1/G6PD/AARS1/NF1/GPX1/REL/TSC1/SORL1/SLC9A1	19
turquoise	GO:0045429	positive regulation of nitric oxide biosynthetic process	1.3e-05	6.4e-05	ATP2B4/KLF4/SMAD3/SIRPA/ICAM1/KLF2	6
turquoise	GO:0050885	neuromuscular process controlling balance	1.3e-05	6.6e-05	HIPK2/GIGYF2/ITPR1/CLN8/ATP2A2/MYCBP2/AARS1/PAFAH1B1/GAA/XRCC1	10
turquoise	GO:0070527	platelet aggregation	1.3e-05	6.7e-05	ITGB3/F11R/PIK3CB/FLNA/TLN1/UBASH3B/VCL/SH2B3/MYH9	9
turquoise	GO:0019722	calcium-mediated signaling	1.4e-05	6.9e-05	HTT/SLC9A1/ATP2B4/ITPR1/SLC24A4/NFAT5/PTBP1/CALM3/PTPRJ/ATP2A2/EIF4EBP2/RNF157	12
turquoise	GO:0008360	regulation of cell shape	1.7e-05	8.4e-05	WDPCP/CAPZB/F11R/BCL11A/DAG1/PLXND1/SMURF1/CUX1/CDKL5/FLNA/PLXNA3/DOCK5/TESK1/PALM2AKAP2/CAMSAP1/CAPRIN1/FBXO31/PAFAH1B1/RNF157/NEDD4L/ICAM1/ACTN4/MYH9	23
turquoise	GO:0007015	actin filament organization	2.2e-05	1.0e-04	ADD2/CYFIP2/LATS1/CAPZB/SLC9A1/F11R/ARF1/PRKCE/ABI2/GPX1/ATXN7/FLNA/TESK1/TSC1/CAMSAP1/FMN1/TTBK2/SMAD3/GRB2/ICAM1/LDLR/NF2/MICAL3/PPARGC1B/TTC17/MYO5A/MYO1D/ATP7A/LTBP3/PAFAH1B1/NF1/FKBP1A	32
turquoise	GO:0030218	erythrocyte differentiation	2.4e-05	1.1e-04	FOXO3/HIPK2/MED1/DNASE2/PIK3CD/BCL2L11/PIK3CB/IKZF1/KMT2E/G6PD/MFHAS1/SLC11A2/SH2B3/KAT7/KLF2/PKNOX1/GIGYF2/FSTL1/NOTCH1	19
turquoise	GO:0050877	nervous system process	2.5e-05	1.2e-04	HTT/FIG4/HIPK2/RNF10/ZMYND8/SLC9A1/BTG2/ADCY3/CNNM4/GIGYF2/ITPR1/SETD5/GPX1/DAG1/ATXN7/MGLL/ATXN1/SYNGAP1/PRKAR1B/PRKAR2B/CLN8/EIF4EBP2/CPEB3/SLC11A2/ATP2A2/MYCBP2/SLC24A4/AARS1/ATXN1L/PITPNA/PAFAH1B1/NF1/GAA/ICAM1/LDLR/CIC/XRCC1/OPA3/MAPK1/CACNA1I	40
turquoise	GO:0030220	platelet formation	3.7e-05	1.7e-04	KIF14/WDPCP/LATS1/ITGB3/RERE/AMIGO1/TRAK2/ABI2/DAG1/FLNB/HEG1/PLXND1/TRIO/SYNGAP1/CUX1/CDKL5/FLNA/PLXNA3/DOCK5/TESK1/NOTCH1/CAPRIN1/VCL/SLC11A2/ULK1/MYCBP2/BCL11B/NEO1/SIN3A/PEAK1/FBXO31/PAFAH1B1/NEDD4L/ACTN4/MYH9	35
turquoise	GO:0030316	osteoclast differentiation	4.0e-05	1.8e-04	FOXO3/HIPK2/MED1/DNASE2/PIK3CD/CTNNBIP1/MITF/FOXP1/PPARGC1B/EIF2AK1/IKZF1/KMT2E/G6PD/MFHAS1/UBASH3B/TIRAP/SH3PXD2A/SLC11A2/SH2B3/CBFA2T3/PAFAH1B1/KAT7/FASN/KLF2/MYH9/TOB2/PKNOX1	27
turquoise	GO:0048538	thymus development	4.6e-05	2.1e-04	LATS1/MED1/NCOA1/CAD/BCL2L11/GPX1/ATP7A/FASN/USF2/MAPK1/PBX1/JARID2/BCL11B/CTC1/DAG1/PLXND1/NOTCH1/SMAD3/NF1/PRKCSH	20
turquoise	GO:0046718	viral entry into host cell	4.8e-05	2.2e-04	XPR1/ITGB3/SLC1A5/F11R/PIKFYVE/DAG1/ITGA5/TPCN1/WWP2/NPC1/ICAM1/LDLR/RXRA/BCL2L1/ULK1/YTHDC2/GPX1/SP1	18
turquoise	GO:0070373	negative regulation of ERK1 and ERK2 cascade	8.0e-05	3.6e-04	LAX1/AIDA/DAG1/PIK3CB/KLF4/PTPRJ/SORL1/EIF3A/SH2B3/PAFAH1B1/FLCN/NF1/SIRPA/NF2/PRDM15/BCL2L1/OTUD7B/ABL2/ATP2B4/ITPR1/GPX1/HEG1/ARHGAP24/SYNGAP1/CCDC22/NONO/TSC1/SESN3/SLC24A4/RNF157	30
turquoise	GO:0030198	extracellular matrix organization	8.0e-05	3.6e-04	DAG1/ATP7A/NOTCH1/LTBP3/SMAD3/RIC1/GFOD2/SPOCK2/ATXN1L/NF1	10
turquoise	GO:0061384	heart trabecula morphogenesis	8.3e-05	3.7e-04	MED1/HEG1/FBN2/PPARGC1B/NOTCH1/FKBP1A	6
turquoise	GO:0001701	in utero embryonic development	8.5e-05	3.8e-04	WDTC1/PBX1/POLR1B/LATS1/MED1/BCL2L1/SKI/LUZP1/OTUD7B/NCOA1/BCL2L11/HEG1/TCOF1/TAF8/ATP7A/PAX5/KLF4/TSC1/NOTCH1/SEC24C/SH3PXD2A/ATP11A/SMAD3/SIN3A/FLCN/BPTF/GRB2/POFUT1/ASF1B/KLF2/MAPK1/MYH9	32
turquoise	GO:0071732	cellular response to nitric oxide	9.2e-05	4.1e-04	WDTC1/FOXO3/BCL2L1/DDI2/SLC9A1/AMIGO1/AHCYL1/ATP2B4/DNMT3A/BCL11A/BCL2L11/KAT2B/GNAI2/LARS1/CPEB4/TAF1/ATP7A/AIFM1/FLNA/SLC39A14/KLF4/SESN3/SIK2/SORL1/EIF4EBP2/CPEB3/SP1/PIP4K2C/MYO5A/SIN3A/GRB2/EPG5/SOGA1/ICAM1/KLF2/MAPK1	36
turquoise	GO:0070839	metal ion export	9.7e-05	4.2e-04	ATP2B4/LETM1/SLC24A4/CALM3/SLC9A1/ATP7A	6
turquoise	GO:0061028	establishment of endothelial barrier	9.7e-05	4.2e-04	F11R/GPX1/FOXP1/FSTL1/HEG1/NOTCH1/VCL/FASN/ICAM1	9
turquoise	GO:0035176	social behavior	1.0e-04	4.5e-04	ATXN1/CLN8/EIF4EBP2/ATXN1L/CIC	5
turquoise	GO:0000082	G1/S transition of mitotic cell cycle	1.1e-04	4.6e-04	PBX1/KIF14/LATS1/CDC14B/FZR1/PAXIP1/FOXN3/SIN3A/CTC1/AKAP8/CALM3/INO80/ATP2B4/GIGYF2/CTDSPL/KMT2E/TAF1/KLF4/NACC2/FBXO31/PSME3/KLHL18/CDC27/CDK16/ANAPC1	25
turquoise	GO:0035239	tube morphogenesis	1.1e-04	4.6e-04	E2F2/PBX1/HIPK2/MED1/ITGB3/SKI/PIK3CD/CTNNBIP1/LUZP1/HIPK1/GLUL/ATP2B4/BCL2L11/NCL/GPX1/DAG1/FOXP1/MYLK/HEG1/PLXND1/PIK3CB/ARHGAP24/KLHL3/SASH1/SRPK2/PAXIP1/FLNA/KLF4/TSC1/NOTCH1/KRT1/SP1/ITGA5/WARS1/FMN1/SMAD3/NF1/POFUT1/LDLR/KLF2/MYH9/PKNOX1	42
turquoise	GO:0002052	positive regulation of neuroblast proliferation	1.1e-04	4.6e-04	FOXO3/BTG2/GNAI2/FLNA/NOTCH1/NF1/NF2/KIF14/RERE/PAFAH1B1	10
turquoise	GO:0032091	negative regulation of protein binding	1.3e-04	0.001	PER2/TAF1/SIN3A/DNAJB2/ADD2/HIPK2/GNL3L/CTNNBIP1/PLXND1/SORL1/UBASH3B/ATP2A2/TTBK2/FKBP1A/SYMPK/SKI/HMBOX1/KLF4/SMAD3/CALM3	20
turquoise	GO:0071425	hematopoietic stem cell proliferation	1.4e-04	0.001	LTBP3/ATXN1L/KAT7/NF2/CTC1	5
turquoise	GO:0001568	blood vessel development	1.4e-04	0.001	E2F2/HIPK2/MED1/ITGB3/PIK3CD/LUZP1/HIPK1/GLUL/ATP2B4/NCL/GPX1/DAG1/MYLK/HEG1/PLXND1/PIK3CB/ARHGAP24/SASH1/SRPK2/PAXIP1/ATP7A/FLNA/KLF4/NOTCH1/KRT1/SP1/ITGA5/WARS1/NF1/POFUT1/LDLR/KLF2/SPHK2/MAPK1/MYH9/PKNOX1	36
turquoise	GO:0060322	head development	1.5e-04	0.001	PBX1/KIF14/FOXO3/SUDS3/MED1/SKI/RERE/AMIGO1/BTG2/ATP2B4/NCOA1/BCL2L11/ATXN1/BAG6/SUN1/TAF1/ATP7A/FLNA/PLXNA3/G6PD/TACC1/PAX5/TSC1/NOTCH1/BCL11B/TTBK2/SIN3A/AARS1/PHLPP2/ATXN1L/ZFHX3/PAFAH1B1/NF1/MYO1D/BPTF/CIC/XRCC1/CALM3/SPHK2/MAPK1/NF2/COX1	42
turquoise	GO:0045766	positive regulation of angiogenesis	1.8e-04	0.001	E2F2/HIPK2/PIK3CD/HIPK1/GLUL/ATP2B4/PLXND1/PIK3CB/SASH1/KLF4/KRT1/SP1/ITGA5/WARS1/NF1/KLF2	16
turquoise	GO:0030001	metal ion transport	2.7e-04	0.001	EHD3/HTT/SLC25A37/SLC9A1/AMIGO1/AHCYL1/ATP2B4/ARF1/PRKCE/CNNM4/ITPR1/OXSR1/GNAI2/MYLK/LETM1/KLHL3/ATP7A/FLNA/G6PD/SLC39A14/TSC1/UBASH3B/MICU1/SLC11A2/SLC4A8/ATP2A2/TPCN1/SLC24A4/WWP2/NEDD4L/FKBP1A/ICAM1/ATP13A1/ACTN4/CALM3/SPHK2/CACNA1I	37
turquoise	GO:0022603	regulation of anatomical structure morphogenesis	2.7e-04	0.001	E2F2/WDPCP/HIPK2/PIK3CD/CAPZB/AMIGO1/HIPK1/F11R/GLUL/ATP2B4/BCL11A/TRAK2/ABI2/DAG1/FOXP1/PLXND1/PIK3CB/SYNGAP1/SASH1/SMURF1/CUX1/CDKL5/FLNA/PLXNA3/DOCK5/TESK1/KLF4/PALM2AKAP2/CAMSAP1/NOTCH1/CAPRIN1/KRT1/SP1/ITGA5/STAT2/ULK1/WARS1/FBXO31/PAFAH1B1/NF1/RNF157/NEDD4L/ICAM1/KLF2/ACTN4/MYH9	46
turquoise	GO:0051930	regulation of sensory perception of pain	3.4e-04	0.001	EHD3/FOXO3/FIG4/RNF10/ZMYND8/SLC9A1/ATP2B4/PER2/DAG1/GNAI2/MGLL/JARID2/FLNA/G6PD/DOCK5/FBXO32/KLF4/NOTCH1/ATP2A2/SMAD3/GAA/ICAM1/CALM3	23
turquoise	GO:0042060	wound healing	3.4e-04	0.001	PRKCE/MYLK/ATP7A/FLNA/KLF4/UBASH3B/KRT1/SH2B3/SMAD3/ITGB3/F11R/GGCX/GPX1/DAG1/PIK3CB/ARHGAP24/TLN1/VCL/ITGA5/NF1/MYH9/CREB3L2/BPTF	23
turquoise	GO:0106074	aminoacyl-tRNA metabolism involved in translational fidelity	4.2e-04	0.002	IARS2/LARS1/IARS1/AARS1	4
turquoise	GO:0001944	vasculature development	4.2e-04	0.002	E2F2/HIPK2/MED1/ITGB3/PIK3CD/LUZP1/HIPK1/GLUL/ATP2B4/NCL/GPX1/DAG1/MYLK/HEG1/PLXND1/PIK3CB/ARHGAP24/SASH1/SRPK2/PAXIP1/ATP7A/FLNA/KLF4/NOTCH1/KRT1/SP1/ITGA5/WARS1/NF1/POFUT1/LDLR/KLF2/SPHK2/MAPK1/MYH9/PKNOX1	36
turquoise	GO:0009267	cellular response to starvation	4.3e-04	0.002	XPR1/FOXO3/WIPI2/MED1/GLUL/NCOA1/DNMT3A/CAD/GNAI2/LARS1/CPEB4/EIF2AK1/AIFM1/G6PD/TSC1/SESN3/SIK2/SORL1/ULK1/CLEC16A/FLCN/ICAM1/LDLR/USF2/MAPK1	25
turquoise	GO:0071805	potassium ion transmembrane transport	4.4e-04	0.002	SLC9A1/AMIGO1/OXSR1/FLNA/TSC1/SLC24A4/WWP2/NEDD4L	8
turquoise	GO:0009725	response to hormone	4.4e-04	0.002	WDTC1/FOXO3/LATS1/RXRA/MED1/SLC9A1/AHCYL1/BTG2/NCOA1/CAD/PRKCE/KDM3A/BCL2L11/KAT2B/DAG1/GNAI2/FOXP1/PPARGC1B/AIFM1/SLC39A14/FBXO32/TSC1/NOTCH1/RBM14/SESN3/SIK2/SORL1/EIF4EBP2/MMS19/KMT2D/SP1/STAT2/PIP4K2C/SLC24A4/MYO5A/PELP1/GRB2/NPC1/FECH/SOGA1/NCOA3/ICAM1/AKAP8/CALM3/MAPK1	45
turquoise	GO:0042311	vasodilation	4.5e-04	0.002	WDTC1/ADD2/CYFIP2/LATS1/CAPZB/HP1BP3/ARF1/PRKCE/ABI2/PER2/GPX1/LARS1/CDKL5/ATP7A/PLXNA3/CLN8/DOCK5/TSC1/ULK1/FMN1/SIN3A/PAFAH1B1/GRB2/ICAM1/KLF2	25
turquoise	GO:0001649	osteoblast differentiation	4.6e-04	0.002	PBX1/MRC2/SKI/CTNNBIP1/ZBTB40/MEF2D/BMP2K/FBN2/PPARGC1B/SUN1/IARS1/NOTCH1/LTBP3/SMAD3/ASGR2/NF1/FASN/RRBP1/MAPK1/TOB2	20
turquoise	GO:0042472	inner ear morphogenesis	4.8e-04	0.002	PBX1/WDPCP/HIPK2/MED1/FZR1/SKI/HIPK1/ATP2B4/BCL2L11/ABI2/MITF/FBN2/CLN8/KLF4/NOTCH1/BCL11B/SMAD3/PAFAH1B1/NF1/MAPK1/NF2/PKNOX1	22
turquoise	GO:0030282	bone mineralization	4.9e-04	0.002	ZBTB40/CNNM4/BMP2K/FBN2/NOTCH1/LTBP3/SLC24A4/SMAD3/ASGR2	9
turquoise	GO:0030855	epithelial cell differentiation	0.001	0.002	WDPCP/F11R/FOSL2/ABI2/GPX1/FLNB/HEG1/FLNA/NOTCH1/VCL/BCL11B/PAFAH1B1/FASN/ICAM1/LATS1/MED1/FZR1/FSTL1/KLF4/SMAD3/NCOA3/KLF2/NF2	23
turquoise	GO:0001707	mesoderm formation	0.001	0.002	ITGB3/KLF4/SMAD3/NF2/POFUT2/IKZF3/IKZF1	7
turquoise	GO:0006979	response to oxidative stress	0.001	0.002	FOXO3/GSR/MTF1/PYCR2/OXSR1/GPX1/PPARGC1B/NONO/ATP7A/AIFM1/G6PD/CLN8/KLF4/TSC1/PRDX5/SESN3/KRT1/SP1/MSRB3/ATP2A2/SIN3A/PDE8A/SIRPA/KLF2/XRCC1/MAPK1/COX1	27
turquoise	GO:0051897	positive regulation of protein kinase B signaling	0.001	0.003	DAG1/PIK3CB/KLF4/PTPRJ/SH2B3/FLCN/PIK3CD/GPX1/MFHAS1/SESN3	10
turquoise	GO:0046854	phosphatidylinositol phosphate biosynthetic process	0.001	0.003	FIG4/PIK3CD/PIKFYVE/PIK3CB/PIP4K2C/SMG1/PIP5K1C/PIGO/MTMR1/PITPNM2/FDFT1/ARF1/PLD1/SERINC5/CLN8/OSBPL5/PAFAH1B1/LDLR/SPHK2	19
turquoise	GO:0042391	regulation of membrane potential	0.001	0.003	SLC9A1/FLNA/ATP2A2/CALM3/NEDD4L/CACNA1I/SLC24A4/EHD3/BCL2L1/ZMYND8/SLC4A8/WWP2	12
turquoise	GO:0006879	cellular iron ion homeostasis	0.001	0.003	HTT/SLC25A37/ACO1/SLC9A1/ABL2/ATP2B4/ARF1/PRKCE/CNNM4/ITPR1/GNAI2/LETM1/EIF2AK1/CCDC22/ATP7A/SLC39A14/UBASH3B/MICU1/SLC11A2/ATP2A2/TPCN1/SLC24A4/SMAD3/NEO1/NEDD4L/FKBP1A/ATP13A1/CALM3	28
turquoise	GO:0019228	neuronal action potential	0.001	0.004	EHD3/SLC9A1/ATP2B4/FLNA/ATP2A2/PAFAH1B1/CALM3/CACNA1I	8
turquoise	GO:0051000	positive regulation of nitric-oxide synthase activity	0.002	0.005	ECSIT/ABL2/ATP2B4/GNAI2/PIK3CB/ATP7A/CALM3/SPHK2	8
turquoise	GO:0051321	meiotic cell cycle	0.002	0.006	FZR1/BCL2L11/MSH3/BAG6/SUN1/INCENP/NCAPD2/SLX4/RAD51D/MYH9/YTHDC2	11
turquoise	GO:0009887	animal organ morphogenesis	0.002	0.006	PBX1/WDPCP/FOXO3/HIPK2/MED1/SKI/CTNNBIP1/HIPK1/MEF2D/ASXL2/CNNM4/BCL2L11/ABI2/DAG1/MYLK/HEG1/PLXND1/FBN2/KLHL3/PPARGC1B/SMURF1/FLNA/PAX5/NOTCH1/LTBP3/FOXN3/SLC24A4/BCL11B/FMN1/SMAD3/PAFAH1B1/NF1/GAA/FKBP1A/MAPK1/NF2	36
turquoise	GO:0086002	cardiac muscle cell action potential involved in contraction	0.002	0.006	SLC9A1/FLNA/ATP2A2/MYO5A/MYO1D/NEDD4L/ACTN4/MYH9	8
turquoise	GO:0009952	anterior/posterior pattern specification	0.002	0.006	PBX1/HIPK2/SKI/CTNNBIP1/HIPK1/BTG2/NOTCH1/SMAD3/BPTF/POFUT1/RTTN/AIDA/SYNGAP1/KIF3B/AP1B1	15
turquoise	GO:0051301	cell division	0.002	0.006	KIF14/CDC14B/BCL2L1/PRKCE/INCENP/FLCN/KIF3B/CALM3/NOTCH1/PAFAH1B1/NCOA3/PRDM15/ARF1/MYH9/ANAPC1/LATS1/NEK9/INO80/FZR1/MICAL3/EVI5/KLHL18/GNAI2/TACC1/NCAPD2/CDC27/TOP1	27
turquoise	GO:0006470	protein dephosphorylation	0.002	0.006	HTT/GNAI2/PPARGC1B/MTMR1/MFHAS1/TSC1/SMAD3/FKBP1A/PTBP1/SYMPK/CALM3/CDC14B/CTDSPL/PTPRJ/UBASH3B/PPM1H/PHLPP2/FIG4	18
turquoise	GO:0035278	miRNA mediated inhibition of translation	0.002	0.007	FOXO3/ACO1/DDX6/CSDE1/NIBAN1/BTG2/EIF5B/NCL/GIGYF2/PER2/DCP1A/PLD1/TENT4A/TCOF1/CPEB4/EIF2AK1/TSC1/CAPRIN1/SORL1/EIF4EBP2/CPEB3/SP1/PA2G4/ZNF598/AARS1/EIF1/MKNK2/ILF3/SPHK2/MAPK1/TNRC6B	31
turquoise	GO:0000723	telomere maintenance	0.002	0.007	USP7/GNL3L/DKC1/HMBOX1/LTO1/SLX4/SMG1/CTC1/RAD51D/XRCC1/MAPK1	11
turquoise	GO:0001504	neurotransmitter uptake	0.002	0.007	ITGB3/PER2/CLN8/ALDH5A1/SLC4A8/ATP2A2/PIP5K1C/CALM3	8
turquoise	GO:0045666	positive regulation of neuron differentiation	0.002	0.008	PBX1/FOXO3/DDX6/MED1/NCOA1/BCL11A/NOTCH1/BCL11B/SIN3A/ZFHX3/MMD	11
turquoise	GO:0098662	inorganic cation transmembrane transport	0.003	0.008	EHD3/HTT/SLC25A37/SLC9A1/AMIGO1/ATP2B4/ARF1/PRKCE/CNNM4/ITPR1/OXSR1/LETM1/CLCN5/ATP7A/FLNA/G6PD/SLC39A14/UBASH3B/MICU1/SLC11A2/SLC4A8/ATP2A2/TPCN1/SLC24A4/WWP2/NEDD4L/FKBP1A/ATP13A1/ACTN4/CALM3/SPHK2/CACNA1I/COX1	33
turquoise	GO:0008277	regulation of G protein-coupled receptor signaling pathway	0.003	0.008	GRK3/ATP2B4/ZDHHC3/GNAI2/MGLL/SLC39A14/GRK5/GIT2/SLC24A4/RNF157	10
turquoise	GO:0031175	neuron projection development	0.003	0.009	CYFIP2/FIG4/ZMYND8/RERE/AMIGO1/ABL2/BTG2/ARF1/BCL11A/TRAK2/ABI2/DAG1/PLXND1/FRYL/TRIO/SYNGAP1/SMURF1/CUX1/CREB3L2/CDKL5/CDK16/ATP7A/FLNA/PLXNA3/KLF4/TSC1/CAMSAP1/NOTCH1/CAPRIN1/VCL/CPEB3/SLC11A2/ULK1/FRY/MYCBP2/BCL11B/NEO1/SIN3A/FBXO31/PAFAH1B1/RNF157/NEDD4L	42
turquoise	GO:0007422	peripheral nervous system development	0.003	0.009	SH3TC2/SKI/DAG1/NF1	4
turquoise	GO:0032956	regulation of actin cytoskeleton organization	0.003	0.010	ADD2/CYFIP2/LATS1/CAPZB/SLC9A1/F11R/ARF1/PRKCE/ABI2/FLNA/TESK1/TSC1/FMN1/SMAD3/GRB2/ICAM1/NF2/ABL2/ATP2A2/MYH9	20
turquoise	GO:0006306	DNA methylation	0.003	0.010	USP7/DNMT3A/OTUD4/KMT2E/ATF7IP/BAZ2A/GATAD2A/APOBEC3F	8
turquoise	GO:0007369	gastrulation	0.003	0.010	PBX1/WDPCP/LATS1/HIPK2/MED1/ITGB3/SKI/LUZP1/HIPK1/NCOA1/AFF3/BCL2L11/DAG1/FBN2/PAX5/KLF4/TSC1/NOTCH1/ITGA5/SMAD3/GRB2/MAPK1/NF2/POFUT2	24
turquoise	GO:0045814	negative regulation of gene expression, epigenetic	0.004	0.011	SERTAD2/KAT2B/ARID1B/SPHK2/DNMT3A/GPX1/PCGF3/ATF7IP/BAZ2A/KLF2	10
turquoise	GO:0021954	central nervous system neuron development	0.004	0.011	BTG2/GIGYF2/ATP7A/PLXNA3/CLN8/MYCBP2/BCL11B/SIN3A/PAFAH1B1	9
turquoise	GO:0006875	cellular metal ion homeostasis	0.004	0.012	XPR1/HTT/ACO1/SLC9A1/ABL2/ATP2B4/ARF1/PRKCE/ITPR1/LETM1/DMXL1/CCDC22/ATP7A/SLC39A14/UBASH3B/MICU1/SLC11A2/SLC4A8/ATP2A2/TPCN1/SLC24A4/SMAD3/NEDD4L/FKBP1A/ATP13A1/CALM3/MAPK1	27
turquoise	GO:0019048	modulation by virus of host process	0.004	0.012	RXRA/BCL2L1/DAG1/ULK1/YTHDC2/SP1	6
turquoise	GO:0030522	intracellular receptor signaling pathway	0.004	0.012	RXRA/MED1/ASXL2/ACTN4/KLF2/LATS1/CLPB/NCOA1/KDM3A/FOXP1/PPARGC1B/KMT2D	12
turquoise	GO:0098660	inorganic ion transmembrane transport	0.004	0.012	XPR1/EHD3/HTT/SLC25A37/SLC9A1/AMIGO1/ATP2B4/ARF1/PRKCE/CNNM4/ITPR1/OXSR1/LETM1/CLCN5/ATP7A/FLNA/G6PD/SLC39A14/UBASH3B/MICU1/SLC11A2/SLC4A8/ATP2A2/TPCN1/SLC24A4/WWP2/NEDD4L/FKBP1A/ATP13A1/ACTN4/CALM3/SPHK2/CACNA1I/COX1	34
turquoise	GO:0006914	autophagy	0.004	0.012	HTT/FOXO3/BCL2L11/PIK3CB/TSC1/SESN3/PIP4K2C/TPCN1/ULK1/FLCN/SUPT5H/WIPI2/PIKFYVE/WDFY3/KLHL3/SMURF1/ATP2A2/CLEC16A/SMG1/WDR81/PLEKHM1/USP36/NPC1/EPG5/ABL2/ITPR1/SOGA1/TECPR2	28
turquoise	GO:0060429	epithelium development	0.004	0.012	PBX1/WDPCP/LATS1/MED1/FZR1/SKI/PIK3CD/CTNNBIP1/LUZP1/F11R/FOSL2/ABI2/GPX1/DAG1/FLNB/FOXP1/FSTL1/HEG1/PLXND1/ARHGAP24/KLHL3/SMURF1/ATP7A/FLNA/KLF4/TSC1/NOTCH1/VCL/ITGA5/BCL11B/FMN1/SMAD3/PAFAH1B1/GRB2/FASN/POFUT1/NCOA3/ICAM1/KLF2/MAPK1/NF2	41
turquoise	GO:0006367	transcription initiation from RNA polymerase II promoter	0.004	0.013	MED1/CTNNBIP1/MITF/PAXIP1/ATF7IP/E2F2/TAF8/TAF1/BAZ2A	9
turquoise	GO:0042541	hemoglobin biosynthetic process	0.004	0.013	SLC25A37/EIF2AK1/KLF4	3
turquoise	GO:0001569	branching involved in blood vessel morphogenesis	0.005	0.013	PBX1/MED1/RERE/CTNNBIP1/BCL11A/DAG1/PLXND1/NOTCH1/GRB2	9
turquoise	GO:0006865	amino acid transport	0.005	0.015	SLC1A5/PER2/CLN8/SLC7A1/SLC7A6/SERINC5	6
turquoise	GO:0048844	artery morphogenesis	0.006	0.016	LUZP1/MYLK/PLXND1/NOTCH1/NF1/LDLR	6
turquoise	GO:0001501	skeletal system development	0.006	0.017	PBX1/MED1/SKI/MEF2D/FOXP1/FBN2/PPARGC1B/TCOF1/CREB3L2/ATP7A/SLC39A14/PAX5/LTBP3/PAPSS2/SH2B3/FOXN3/FMN1/SMAD3/PAFAH1B1/CTC1	20
turquoise	GO:0007588	excretion	0.006	0.018	GNAI2/CLCN5/NFAT5/NEDD4L	4
turquoise	GO:0071577	zinc ion transmembrane transport	0.006	0.018	SLC25A37/ATP7A/SLC39A14/SLC11A2/ATP13A1	5
turquoise	GO:0043161	proteasome-mediated ubiquitin-dependent protein catabolic process	0.006	0.018	ANAPC1/FZR1/FBXO31/CDC27/KIF14/SKP1/FBXO9/DNAJB2/USP7/TBL1XR1/GID4/FEM1A/EDEM1/RNF4/MARCHF6/BAG6/SMURF1/KLHDC10/TAF1/DNAJB12/ZNF598/WWP2/CBFA2T3/NEDD4L/DESI1/DDI2/GPX1/PSME3	28
turquoise	GO:0046794	transport of virus	0.006	0.018	KPNA6/PIKFYVE/TPCN1	3
turquoise	GO:0098655	cation transmembrane transport	0.007	0.018	EHD3/HTT/SLC25A37/SLC1A5/SLC9A1/AMIGO1/ATP2B4/ARF1/PRKCE/CNNM4/ITPR1/OXSR1/LETM1/CLCN5/ATP7A/FLNA/G6PD/SLC39A14/UBASH3B/MICU1/SLC11A2/SLC4A8/ATP2A2/TPCN1/SLC7A1/SLC24A4/WWP2/NEDD4L/FKBP1A/ATP13A1/ACTN4/CALM3/SPHK2/CACNA1I/COX1	35
turquoise	GO:0051493	regulation of cytoskeleton organization	0.007	0.019	ADD2/CYFIP2/LATS1/CAPZB/SLC9A1/F11R/ABL2/ARF1/PRKCE/ABI2/KAT2B/ATXN7/RNF4/AFAP1/FLNA/PLXNA3/TESK1/BICD2/TSC1/CAMSAP1/RBM14/MYCBP2/FMN1/TTBK2/SMAD3/PAFAH1B1/GRB2/ICAM1/MAPK1/NF2	30
turquoise	GO:0018107	peptidyl-threonine phosphorylation	0.007	0.019	HIPK2/HIPK1/CDC42BPA/CAD/OXSR1/TAF1/ULK1/SBK1/CALM3/MAPK1	10
turquoise	GO:0030324	lung development	0.007	0.020	DAG1/HEG1/BAG6/ATP7A/NOTCH1/LTBP3/ATXN1L/KLF2/MAPK1	9
turquoise	GO:0031398	positive regulation of protein ubiquitination	0.007	0.020	DNAJB2/SKP1/GNL3L/CDC14B/FZR1/PRKCE/TRIP12/PER2/SASH1/PAXIP1/TAF1/TRIM44/MYCBP2/FKBP1A/U2AF2/OTUD4/PIAS4	17
turquoise	GO:0045596	negative regulation of cell differentiation	0.007	0.020	PBX1/FOXO3/DDX6/RNF10/MED1/ITGB3/SKI/BCL11A/TRAK2/TRIO/SYNGAP1/MBNL3/PLXNA3/G6PD/NOTCH1/LTBP3/SORL1/UBASH3B/ULK1/SMAD3/FLCN/NF1/LDLRAD4/PTBP1/LDLR/ACTN4/MAPK1/TOB2	28
turquoise	GO:0009791	post-embryonic development	0.008	0.022	ALDH5A1/ACO1/BCL2L11/GIGYF2/ITPR1/HEG1/KLF4/BCL11B	8
turquoise	GO:0001960	negative regulation of cytokine-mediated signaling pathway	0.008	0.022	SAMHD1/OTUD4/KLF4/STAT2/SH2B3/PIAS4/MED1/HIPK1/TRIM44/PAFAH1B1	10
turquoise	GO:0031331	positive regulation of cellular catabolic process	0.008	0.022	DNAJB2/HTT/FOXO3/FZR1/BTG2/PRKCE/BCL2L11/GIGYF2/DCP1A/ZBTB20/PIK3CB/TENT4A/BAG6/SMURF1/CCDC22/TAF1/TSC1/SESN3/SORL1/CPEB3/PIP4K2C/TPCN1/ULK1/ENTPD5/WWP2/CBFA2T3/FLCN/NEDD4L/LDLR/SUPT5H/TNRC6B	31
turquoise	GO:0010507	negative regulation of autophagy	0.008	0.022	TSC1/CLEC16A/SMG1/USP36/NPC1/USP7/HIPK2/DKC1/ATP2B4/TENT4A/BAG6/RBM10/TAF1/FLNA/RIC1/SORL1/TIRAP/MYCBP2/SMAD3/CBFA2T3	20
turquoise	GO:0030050	vesicle transport along actin filament	0.008	0.022	MYO5A/MYO1D/ACTN4/HTT/KIF1B/TRAK2/SUN1/BICD2/AP3S2/PAFAH1B1/KIF3B	11
turquoise	GO:0032212	positive regulation of telomere maintenance via telomerase	0.009	0.023	USP7/GNL3L/DKC1/HMBOX1/SLX4/SMG1/CTC1/XRCC1/MAPK1/ANAPC1/RNF4/ATF7IP/CDC27	13
turquoise	GO:0009755	hormone-mediated signaling pathway	0.009	0.023	WDTC1/FOXO3/LATS1/RXRA/MED1/SLC9A1/AHCYL1/NCOA1/PRKCE/KDM3A/BCL2L11/KAT2B/GNAI2/FOXP1/PPARGC1B/AIFM1/SLC39A14/FBXO32/NOTCH1/SESN3/SIK2/SORL1/EIF4EBP2/KMT2D/SP1/PIP4K2C/MYO5A/PELP1/GRB2/NPC1/FECH/SOGA1/NCOA3/ICAM1/AKAP8	35
turquoise	GO:0001895	retina homeostasis	0.009	0.024	DNAJB2/ITGB3/MTF1/F11R/GIGYF2/PPARGC1B/CLN8/NOTCH1/LTBP3/UBASH3B/VCL/KRT1/NF1/PLEKHM1/GAA/RAB3D	16
turquoise	GO:0007167	enzyme linked receptor protein signaling pathway	0.010	0.027	SH3TC2/CYFIP2/LATS1/HIPK2/ITGB3/SKI/PIK3CD/DSTYK/ZEB2/GIGYF2/GNAI2/FSTL1/PIK3CB/TRIO/FBN2/SMURF1/SLC39A14/NOTCH1/CDKN1C/PTPRJ/LTBP3/RBM14/SESN3/SIK2/SORL1/UBASH3B/EIF4EBP2/ITGA5/PIP4K2C/SH2B3/SMAD3/NEO1/NOMO1/FLCN/GRB2/LDLRAD4/FKBP1A/SOGA1/MAPK1	39
turquoise	GO:0098771	inorganic ion homeostasis	0.010	0.027	XPR1/HTT/SLC25A37/ACO1/SLC9A1/ABL2/ATP2B4/ARF1/PRKCE/CNNM4/ITPR1/GNAI2/LETM1/DMXL1/EIF2AK1/CCDC22/ATP7A/SLC39A14/UBASH3B/MICU1/SLC11A2/SLC4A8/ATP2A2/TPCN1/SLC24A4/SMAD3/NEO1/NEDD4L/FKBP1A/ATP13A1/CALM3/MAPK1	32
turquoise	GO:0042475	odontogenesis of dentin-containing tooth	0.011	0.028	CNNM4/BCL2L11/SLC24A4/BCL11B/NF2	5
turquoise	GO:0006606	protein import into nucleus	0.011	0.029	XPO4/NUTF2/AHCYL1/XPO5/SMURF1/XPO7/DESI1/ATXN1/POM121/TSC1/SMG1/KPNA6/MED1/FLNA/NOTCH1/SMAD3/TNPO2/MAPK1	18
turquoise	GO:0060541	respiratory system development	0.011	0.030	WDPCP/SKI/DAG1/HEG1/BAG6/ATP7A/NOTCH1/LTBP3/ATXN1L/KLF2/MAPK1	11
turquoise	GO:0043547	positive regulation of GTPase activity	0.012	0.030	RABGAP1L/EVI5/F11R/TBC1D8/PLXND1/ARHGAP24/LARS1/SYNGAP1/CDKL5/PLXNA3/RIC1/TSC1/LRCH1/DOCK9/ABR/PAFAH1B1/FLCN/NF1/ICAM1	19
turquoise	GO:0006633	fatty acid biosynthetic process	0.012	0.031	ALDH18A1/GLUL/ATP2B4/PYCR2/CAD/SERINC5/PCBD2/WDTC1/PER2/MGLL/FASN/USP7/FDFT1/KDM3A/KAT2B/G6PD/SLC39A14/SOGA1/SPHK2	19
turquoise	GO:0051494	negative regulation of cytoskeleton organization	0.012	0.032	DNAJB2/KIF14/ADD2/GNL3L/ITGB3/BCL2L1/CTNNBIP1/CAPZB/F11R/AIDA/BCL11A/TRAK2/KAT2B/GPX1/ATXN7/ARHGAP24/SYNGAP1/FLNA/PLXNA3/TESK1/TSC1/CAMSAP1/NOTCH1/RBM14/SORL1/TCHP/ULK1/TTBK2/SLX4/CLEC16A/PAFAH1B1/CTC1/FLCN/LDLRAD4/LDLR/XRCC1	36
turquoise	GO:0050801	ion homeostasis	0.013	0.034	XPR1/HTT/SLC25A37/ACO1/SLC9A1/ABL2/ATP2B4/ARF1/PRKCE/CNNM4/ITPR1/GNAI2/LETM1/DMXL1/KLHL3/EIF2AK1/CCDC22/ATP7A/SLC39A14/UBASH3B/MICU1/SLC11A2/SLC4A8/ATP2A2/TPCN1/SLC24A4/SMAD3/NEO1/NEDD4L/FKBP1A/ATP13A1/CALM3/MAPK1	33
turquoise	GO:0007212	dopamine receptor signaling pathway	0.013	0.034	SLC9A1/ATP2B4/FLNA/SIN3A/MAPK1	5
turquoise	GO:0051093	negative regulation of developmental process	0.013	0.034	E2F2/PBX1/FOXO3/DDX6/RNF10/MED1/ITGB3/FZR1/SKI/ATP2B4/BCL11A/TRAK2/PIK3CB/TRIO/JARID2/SYNGAP1/MBNL3/PLXNA3/G6PD/KLF4/NOTCH1/LTBP3/SORL1/UBASH3B/ULK1/SMAD3/FLCN/NF1/LDLRAD4/PTBP1/LDLR/KLF2/ACTN4/MAPK1/TOB2	35
turquoise	GO:0031529	ruffle organization	0.013	0.034	WDPCP/ARHGAP24/PLEKHM1/ICAM1	4
turquoise	GO:0019725	cellular homeostasis	0.013	0.034	DNAJB2/WDTC1/XPR1/HTT/FOXO3/GSR/ACO1/ZNF236/SLC9A1/ABL2/ATP2B4/ARF1/PRKCE/ITPR1/GPX1/ZBTB20/LETM1/DMXL1/CDK16/CCDC22/ATP7A/SLC39A14/PRDX5/UBASH3B/MICU1/SLC11A2/SLC4A8/ATP2A2/TPCN1/SLC24A4/SMAD3/SIN3A/GAA/NEDD4L/FKBP1A/ICAM1/ATP13A1/CALM3/MAPK1	39
turquoise	GO:0000184	nuclear-transcribed mRNA catabolic process, nonsense-mediated decay	0.014	0.034	BTG2/TENT4A/CPEB3/TNRC6B/DNASE2/AIFM1/DCP1A/GIGYF2/DKC1/RBM10/TIRAP/CSDE1/SMG1/SAMHD1/ENTPD5/PDE8A/APOBEC3F	17
turquoise	GO:0055080	cation homeostasis	0.014	0.036	HTT/SLC25A37/ACO1/SLC9A1/ABL2/ATP2B4/ARF1/PRKCE/CNNM4/ITPR1/GNAI2/LETM1/DMXL1/EIF2AK1/CCDC22/ATP7A/SLC39A14/UBASH3B/MICU1/SLC11A2/SLC4A8/ATP2A2/TPCN1/SLC24A4/SMAD3/NEO1/NEDD4L/FKBP1A/ATP13A1/CALM3/MAPK1	31
turquoise	GO:0015914	phospholipid transport	0.015	0.036	OSBPL5/PITPNM2/ATP11A/PITPNA/PCTP/PITPNC1/LDLR/SLC25A51/EPG5	9
turquoise	GO:0048569	post-embryonic animal organ development	0.016	0.039	BCL2L11/KLF4/BCL11B	3
turquoise	GO:0050804	modulation of chemical synaptic transmission	0.017	0.042	ERC1/ZMYND8/GLUL/ARF1/PRKCE/ZDHHC3/GNAI2/SYNGAP1/PRKAR1B/PRKAR2B/EIF4EBP2/CPEB3/SLC4A8/ATP2A2/ABR/CALM3/MAPK1	17
turquoise	GO:0016925	protein sumoylation	0.017	0.042	GNL3L/NCOA1/BCL11A/KDM3A/SETD5/KAT2B/WDR82/SETD7/JADE2/JARID2/BAG6/KMT2E/PAXIP1/TAF1/ATP7A/NSD3/PAX5/PHF19/KMT2D/SETD1B/SIN3A/GLYR1/FLCN/KAT7/NCOA3/PIAS4/SPHK2/DESI1	28
turquoise	GO:0000209	protein polyubiquitination	0.017	0.042	ANAPC1/FZR1/RNF4/CDC27/SKP1/TRIP12/MARCHF6/KLHL3/SASH1/SMURF1/TAF1/TRIM44/MARCHF8/TRAF3/WWP2/NEDD4L	16
turquoise	GO:0051056	regulation of small GTPase mediated signal transduction	0.017	0.042	ABL2/HEG1/ARHGAP24/SYNGAP1/FLCN/KIF14/DENND4B/F11R/PIK3CB/NOTCH1/DENND4A/ARFGEF2/ABI2/PLD1/NF1/GRB2/TRIO/ABR/DOCK5/DOCK9	20
turquoise	GO:1902895	positive regulation of pri-miRNA transcription by RNA polymerase II	0.020	0.049	FOXO3/KLF4/SMAD3/MRTFB	4
turquoise	GO:0071396	cellular response to lipid	0.020	0.049	FOXO3/LATS1/RXRA/MED1/ABL2/ADCY3/PRKCE/KDM3A/BCL2L11/DAG1/FOXP1/CXCL5/PPARGC1B/SASH1/AIFM1/FBXO32/KLF4/GRAMD1B/KMT2D/NPC1/FECH/SIRPA/NCOA3/ICAM1/LDLR/AKAP8/SPHK2/MAPK1	28
turquoise	GO:0030336	negative regulation of cell migration	0.020	0.049	FOXO3/ZMYND8/ATP2B4/DAG1/MITF/KLF4/NOTCH1/PTPRJ/VCL/LRCH1/FLCN/NF1/LDLRAD4/NF2	14
turquoise	GO:0007080	mitotic metaphase plate congression	0.021	0.050	HTT/TRAK2/MYO5A/AP3S2/PAFAH1B1/MYO1D/KIF3B/ACTN4/ARF1/TESK1/MAP4K2/MYH9/SUN1/KIF14/ESYT2/PIK3CD/AHCYL1/BICD2/INCENP/ATP2A2/FLCN/PLEKHM1/RAB3D/SPHK2	24
brown	GO:0006470	protein dephosphorylation	2.1e-09	1.0e-07	MFHAS1/PTPA/UBASH3B/PPM1A/PTBP1	5
brown	GO:0007517	muscle organ development	9.1e-08	1.9e-06	NIBAN2/RBM38/PTBP1/MBNL3/EMD	5
brown	GO:0030155	regulation of cell adhesion	1.4e-05	2.3e-04	UBASH3B/WNK1/PRDX2/NF2/CD44/GFUS	6
brown	GO:0001933	negative regulation of protein phosphorylation	3.1e-05	3.5e-04	MFHAS1/PTPA/UBASH3B/WNK1/AKT1S1/NF2	6
brown	GO:0043086	negative regulation of catalytic activity	3.6e-05	3.5e-04	UBASH3B/WNK1/AKT1S1/NF2/PTPA/CD44	6
brown	GO:0090090	negative regulation of canonical Wnt signaling pathway	3.6e-05	3.5e-04	EMD/WNK1/PPM1A/FBXW4	4
brown	GO:0035338	long-chain fatty-acyl-CoA biosynthetic process	4.7e-05	4.2e-04	ELOVL1/DGAT1	2
brown	GO:0045766	positive regulation of angiogenesis	8.1e-05	0.001	E2F2/NIBAN2/AGO2	3
brown	GO:0007596	blood coagulation	9.9e-05	0.001	UBASH3B/PRDX2/ELOVL1/WNK1	4
brown	GO:0038095	Fc-epsilon receptor signaling pathway	2.4e-04	0.002	IRF4/MFHAS1/WNK1/MAP2K7	4
brown	GO:0034113	heterotypic cell-cell adhesion	4.0e-04	0.002	CD44/WNK1	2
brown	GO:0070374	positive regulation of ERK1 and ERK2 cascade	0.001	0.006	MFHAS1/CD44/MAP2K7	3
brown	GO:0032091	negative regulation of protein binding	0.002	0.008	IRF4/NIBAN2/MEPCE/UBASH3B	4
brown	GO:0097190	apoptotic signaling pathway	0.002	0.008	GRINA/CD44/PRDX2/E2F2/MKNK2	5
brown	GO:0045671	negative regulation of osteoclast differentiation	0.002	0.010	UBASH3B/PRDX2/IRF4	3
brown	GO:0150104	transport across blood-brain barrier	0.002	0.010	ABCC4/SLC1A5/WNK1	3
brown	GO:0097192	extrinsic apoptotic signaling pathway in absence of ligand	0.003	0.012	MKNK2/PRDX2	2
brown	GO:0007160	cell-matrix adhesion	0.004	0.016	GFUS/CD44/NF2	3
brown	GO:1902476	chloride transmembrane transport	0.005	0.019	ANKH/ABCC4/SLC1A5	3
brown	GO:1900087	positive regulation of G1/S transition of mitotic cell cycle	0.005	0.019	MEPCE/BRD4	2
brown	GO:0007179	transforming growth factor beta receptor signaling pathway	0.006	0.021	EMD/NIBAN2/CD44/PPM1A/AKT1S1	5
brown	GO:0000398	mRNA splicing, via spliceosome	0.006	0.021	MBNL3/PTBP1/RBM38	3
brown	GO:0042060	wound healing	0.007	0.024	UBASH3B/PRDX2/CD44	3
brown	GO:0043410	positive regulation of MAPK cascade	0.008	0.027	MFHAS1/CD44/MAP2K7/PRDX2/NF2	5
brown	GO:0018345	protein palmitoylation	0.009	0.027	DPM2/PPM1A	2
brown	GO:0050819	negative regulation of coagulation	0.009	0.027	UBASH3B/PRDX2	2
brown	GO:0006096	glycolytic process	0.009	0.027	ELOVL1/DGAT1/GFUS/ATP5MC2	4
brown	GO:0061512	protein localization to cilium	0.009	0.027	MEPCE/MFHAS1/NF2/KPNA6/SREBF2	5
brown	GO:0045071	negative regulation of viral genome replication	0.014	0.038	KPNA6/PTBP1/SLC1A5/MORC2	4
brown	GO:0006954	inflammatory response	0.014	0.038	KPNA6/PRDX2/MFHAS1/CD44/BRD4	5
brown	GO:0007219	Notch signaling pathway	0.015	0.039	NIBAN2/SREBF2	2
brown	GO:0006637	acyl-CoA metabolic process	0.019	0.049	ELOVL1/DGAT1	2
brown	GO:0051209	release of sequestered calcium ion into cytosol	0.019	0.050	DGAT1/SREBF2/UBASH3B	3
brown	GO:0051093	negative regulation of developmental process	0.019	0.050	E2F2/MBNL3/NIBAN2/UBASH3B/PTBP1/PRDX2	6
purple	GO:0005975	carbohydrate metabolic process	7.3e-29	5.7e-27	H6PD/FOXK1/SLC35B4/MLYCD/INSR/MTOR/WDTC1/SESN2/PER2/PFKFB4/GSK3B/NLN/PDK3/B4GALT1/DDB1/PFKM/MPI/MAN2A2/KAT2A/G6PC3/POFUT1/SOGA1/GPI/PFKL/UXS1/EXT2/STK40/INPP1/HDAC4/NDST1/PRKAG2/MECP2/CBFA2T3/GYS1/ZBTB20/PSEN1/SMPD3/CHST11/ST3GAL5/BPGM/DHTKD1	41
purple	GO:0000184	nuclear-transcribed mRNA catabolic process, nonsense-mediated decay	8.7e-24	4.7e-22	TNRC6A/TNRC6C/BTG2/TENT4A/AGO2/CPEB3/CNOT1/TNRC6B/ZFP36L1/GIGYF2/DCP1A/ZC3H12D/UPF1/PRKCA/MTOR/LARP1/FXR2/GSPT1/SMG1/CASC3/DROSHA/SLFN13/PDE8A/ABCC1/MLYCD/TET2/HMOX1	27
purple	GO:0007411	axon guidance	6.1e-19	2.8e-17	KLF7/UST/PTK2/SLC11A2/NCKAP1L/BCL11B/FBXO31/ULK2/RERE/SRGAP2/DISC1/GORASP1/GSK3B/PLXND1/EPHB1/TNIK/RAPGEF2/TRIO/RREB1/FYN/LIMK1/LMTK2/SPRY3/SEMA4D/PTCH1/ILK/NCAM1/VCL/SHTN1/PLXNC1/CORO1C/ULK1/PSEN1/RPS6KA5/MAP2K1/NEO1/SEMA7A/DVL2/GAS7/TAOK1/TANC2/BTBD3/TTN/TPM1	44
purple	GO:0007169	transmembrane receptor protein tyrosine kinase signaling pathway	9.0e-17	3.4e-15	ZFYVE28/PRLR/SH3TC2/PTK2/EIF4EBP2/ITGA5/THBS1/PDPK1/PTPN1/RNF126/INSR/NUP62/TAL1/CSF1/NCK2/MBD5/GIGYF2/CSRNP1/MAPKAPK3/GSK3B/EPHB1/GAB1/RAPGEF2/NDST1/RGS14/ANKS1A/FYN/IGF2R/HIP1/LMTK2/FOXO4/SPRY3/SAMD12/MVB12B/PTPRJ/SORL1/SGPL1/PXN/HIP1R/PSEN1/RPS6KA5/PRKCB/SMPD3/SREBF1/GRB2/SOGA1/CRKL/MAPK1	48
purple	GO:0001933	negative regulation of protein phosphorylation	5.5e-14	2.0e-12	ZFYVE28/SNX25/PRKDC/ARRB1/NCKAP1L/PDPK1/TFAP4/LDLRAD4/PTPN1/NUP62/MTOR/GBA/NIBAN1/PARP1/SLC8A1/NCK2/CTDSP1/HDAC4/CTDSPL/GSK3B/HEG1/LPCAT1/RGS14/TNFAIP3/PRKAG2/SPRY3/MFHAS1/SEMA4D/ILK/PTPRJ/SORL1/WNK1/CTDSP2/CORO1C/PSEN1/CBFA2T3/FLCN/SMCR8/NF1/YWHAB/CRKL	41
purple	GO:0046330	positive regulation of JNK cascade	1.2e-12	3.9e-11	STK39/EPHB1/TNIK/SH3RF1/SASH1/MAP3K4/MTURN/NOD1/CCM2/HIPK2/MFHAS1/TRAF1/SH2D3C/ZFP36L1/CCDC88C/TRAF3/MAP2K1/AXIN1/MAPK8IP3/TAOK1/KAT7/MAP2K7/CRKL/MAPK1	24
purple	GO:0043966	histone H3 acetylation	1.7e-12	4.7e-11	ING5/BRPF3/KMT2A/KAT2A/KAT7/ARRB1/SETD5/GSK3B/GATA2/RPS6KA5/FLCN/TAOK1/JADE2/PBXIP1/NCOA1/IRF4/MECP2/KAT6A/PHF20	19
purple	GO:0010976	positive regulation of neuron projection development	2.2e-12	5.4e-11	UST/TSC1/FBXO31/ULK2/RETREG3/MTOR/ABL2/DISC1/GORASP1/GSK3B/PLXND1/TNIK/RAPGEF2/FYN/LIMK1/CREB3L2/SEMA4D/KLF4/ILK/CAMK1D/SHTN1/PLXNC1/ULK1/STK24/PSEN1/MAP2K1/SEMA7A/PTPN9/TANC2/CRTC1/CRKL/KREMEN1/ENTR1/HDAC4/HTT/RREB1/RIPOR2/SPRY3/CORO1C/DVL2/FXR2/KAT2A/PLEKHM1/MARK4	44
purple	GO:0043547	positive regulation of GTPase activity	4.0e-12	9.5e-11	RAB3GAP1/LARS1/PTK2/GAPVD1/TSC1/ARRB1/DOCK9/MTOR/PBXIP1/SRGAP2/IQSEC1/GSK3B/PLXND1/TBC1D1/RAPGEF2/RGS14/TBC1D9B/RIPOR2/TBC1D22B/TBC1D25/ASAP1/SEMA4D/RABGAP1/TBC1D13/SBF2/WNK1/PLXNC1/FGD6/CORO1C/RGS6/GNB5/TBC1D2B/DVL2/FLCN/NF1/MAPRE2/RALGAPA2/SIPA1L3/CRKL	39
purple	GO:0007179	transforming growth factor beta receptor signaling pathway	6.7e-12	1.3e-10	SNX25/GCNT2/PTK2/THBS1/PDPK1/GLG1/WWOX/LDLRAD4/PARP1/LTBP1/TGFBR2/FYN/HIPK2/APAF1/CHST11/PXN/ZFP36L1/FURIN/ZFHX3/FLCN/MTMR4/CRKL/ACVR2B/EXT2/ITGA5/PDE8A/PTPN1/GAB1/RAPGEF2/NDST1/SPRY3/KLF4/ILK/SORL1/NEO1/PRKCB/SMPD3/MED1/KAT2A/MAPK1	40
purple	GO:0007613	memory	6.7e-12	1.3e-10	SYT11/ADCY3/EIF4EBP2/SLC11A2/INSR/MTOR/BTG2/HTT/RGS14/FYN/MECP2/CPEB3/PSEN1/NF1/KAT2A/LDLR/CRTC1/GPI/MAPK1/SLC1A4/SETD5	21
purple	GO:0030308	negative regulation of cell growth	3.8e-11	6.1e-10	MTOR/WDTC1/STK40/CSF1/MBD5/GIGYF2/HEG1/CCM2/PTCH1/SLC25A25/SGPL1/ZFP36L1/SMPD3/RARA/KAT2A/SP2/VGLL4/PRKDC/ULK2/INSR/HLX/DISC1/COLQ/TGFBR2/GSK3B/LIMK1/SEMA4D/ILK/VCL/SHTN1/ARID2/CHST11/ULK1/SEMA7A/MED1/MAPK1/RUNX1/ADIPOR2/SESN2/SERTAD2/ING5/SMARCA2/PTPRJ/FLCN/CSNK2A1/ARHGEF11/E4F1/CRKL	48
purple	GO:0035278	miRNA mediated inhibition of translation	4.0e-11	6.1e-10	IGF2BP2/TSC1/EIF4EBP2/TNRC6A/TNRC6C/SESN2/BTG2/GIGYF2/DCP1A/TENT4A/LARP1/CPEB4/ZC3H12D/IGF2BP3/AGO2/SORL1/CPEB3/ZFP36L1/CNOT1/FXR2/ORMDL3/RARA/UPF1/TNRC6B/EIF4G3/PRKDC/HABP4/SIRT3/THBS1/MTOR/NIBAN1/NCK2/PER2/PDK3/SP1/ZNF385A/MAPKAPK5/GSPT1/CASC3/MKNK2/BCL3/MAPK1/ABCG1	43
purple	GO:0010595	positive regulation of endothelial cell migration	7.4e-11	1.0e-09	PTK2/THBS1/PDPK1/PRKCA/KANK2/MTOR/IQSEC1/TGFBR2/GATA2/PLXND1/RREB1/SASH1/MECP2/LOXL2/KLF4/SP1/CORO1C/PXN/NF1/MAPRE2/GPI/HMOX1	22
purple	GO:0043524	negative regulation of neuron apoptotic process	1.1e-10	1.5e-09	TP53BP2/TSC1/ARRB1/PDPK1/MTOR/DHCR24/CSF1/GBA/BTG2/PARP1/GPR75/HDAC4/GSK3B/EPHB1/CPEB4/FYN/SRPK2/HIPK2/MECP2/ILK/HYOU1/SORL1/SSH1/RILPL1/PSEN1/NF1/GPI/HMOX1/TBC1D24	29
purple	GO:0009267	cellular response to starvation	5.3e-10	6.7e-09	CCL28/LARS1/FOXK1/TSC1/ADIPOR2/TNRC6A/ULK2/KANK2/HLCS/MTOR/SESN2/GBA/XPR1/NCOA1/SLC8A1/TGFBR2/LARP1/CPEB4/TFEB/PRKAG2/FOXO4/SLC25A25/FADS1/SORL1/APAF1/ULK1/STK24/FLCN/SREBF1/MED1/RARA/KAT2A/LDLR/MAPK1/HMOX1/SREBF2	36
purple	GO:0006914	autophagy	5.7e-10	7.0e-09	RAB3GAP1/TSC1/VPS13D/SESN2/HTT/LARP1/NOD1/ULK1/SPTLC2/SMCR8/HMOX1/MID2/GSK3B/TFEB/FLCN/ORMDL3/TP53INP2/FOXK1/MTOR/GBA/ABL2/ITPR1/TBC1D25/DCAF12/VPS26B/SMG1/SREBF1/MTMR4/SOGA1/SREBF2/ULK2/RETREG3/ATG2A/WDR81/SYT11/SEC16A/SBF2/PSEN1/PLEKHM1	39
purple	GO:0006869	lipid transport	9.1e-10	1.0e-08	LDLRAP1/EEPD1/PTCH1/RXRA/FURIN/SREBF2/ABCG1/XKR6/GRAMD1B/ATP10A/THBS1/ABCC1/GOT2/GBA/OSBPL10/CHKA/ACSL5/DENND5B/PITPNM2/SLCO3A1/NME4/SREBF1/TEX2/CDS2/ATP9A/LDLR	26
purple	GO:0001890	placenta development	1.4e-09	1.5e-08	NCOA1/GATA2/TFEB/ST14/ZFP36L1/MAP2K1/PKD1/MED1/GRB2/MAPK1/PTK2/ADAM19/MAP3K4/ARRB1/DHCR24/RNF38/PTCH1/SGPL1/FANCA/RARA/SPATA2/TAF4/CRKL	23
purple	GO:0032869	cellular response to insulin stimulus	1.4e-09	1.5e-08	HADH/PRKDC/PTK2/TSC1/EIF4EBP2/PDPK1/ABCC1/GOT2/PTPN1/INSR/MTOR/WDTC1/SESN2/BTG2/PARP1/MBD5/GSK3B/GAB1/FYN/TNFAIP3/NOD1/FOXO4/KLF4/SORL1/SP1/PXN/ZFP36L1/PSEN1/SLC24A4/PRKCB/SMPD3/SREBF1/KAT7/GRB2/JAG1/SOGA1	36
purple	GO:0043406	positive regulation of MAP kinase activity	1.7e-09	1.7e-08	TTN/ZFYVE28/PRLR/PTK2/TSC1/NCKAP1L/THBS1/PDPK1/TFAP4/PTPN1/INSR/NUP62/MTOR/SESN2/TAL1/CSF1/GBA/SLC8A1/NCK2/TGFBR2/HEG1/HTT/RAPGEF2/RGS14/TNFAIP3/SASH1/MAP3K4/PRKAG2/SPRY3/ILK/PTPRJ/SORL1/WNK1/CORO1C/PSEN1/CCNK/MAP2K1/AXIN1/PKD1/DVL2/SMCR8/KSR1/TAOK1/NF1/MMD/MAP2K7/EPHB1/LMTK2/KLF4/WDR81/HMBOX1/MAPKAPK5/MAPK1/LIMK1	54
purple	GO:0001525	angiogenesis	2.9e-09	2.8e-08	OTULIN/PTK2/ADIPOR2/ITGA5/THBS1/PDPK1/PRKCA/TAL1/JAK1/TGFBR2/HEG1/GATA2/PLXND1/EPHB1/GAB1/RAPGEF2/TNFAIP3/SASH1/CCM2/SRPK2/HIPK2/FOXO4/MECP2/LOXL2/AGO2/B4GALT1/KLF4/SGPL1/ARID2/SP1/ZFP36L1/PRKCB/NF1/MED1/JAG1/POFUT1/LDLR/HMOX1/RUNX1	39
purple	GO:0045766	positive regulation of angiogenesis	4.5e-09	4.2e-08	ITGA5/THBS1/PDPK1/PRKCA/JAK1/TGFBR2/GATA2/GAB1/SASH1/HIPK2/AGO2/KLF4/SP1/PRKCB/HMOX1/RUNX1/PLXND1/TNFAIP3/FOXO4/MECP2/NF1	21
purple	GO:0016358	dendrite development	5.0e-09	4.6e-08	KLF7/SLC11A2/FBXO31/RERE/MTOR/SRGAP2/DISC1/NCK2/IQSEC1/GORASP1/GSK3B/EPHB1/TNIK/RAPGEF2/FYN/MECP2/ASAP1/SEMA4D/ILK/CAMK1D/CPEB3/PSEN1/TANC2/BTBD3/CRTC1/CRKL	26
purple	GO:0043086	negative regulation of catalytic activity	6.8e-09	6.1e-08	TFAP4/PTPN1/NUP62/GBA/SLC8A1/HEG1/RGS14/TNFAIP3/PRKAG2/SPRY3/PTPRJ/SORL1/NF1/ZFYVE28/PDPK1/GSK3B/LIMK1/ILK/WNK1/CORO1C/PSEN1/SMCR8/ORMDL3/CAST/TSC1/ARRB1/NCKAP1L/THBS1/CSNK2A1/PSMF1/WDTC1/DHCR24/SH3RF1/LMTK2/SEMA4D/KLF4/SERPING1/PPME1/PPIF/FURIN/TERF2/YWHAB/GPI	43
purple	GO:0007420	brain development	8.6e-09	7.0e-08	PAX5/TSC1/BCL11B/BTG2/SRGAP2/DISC1/NCOA1/SLC8A1/GSK3B/TACC1/PSEN1/SEMA7A/PHLPP2/NF1/RARA/KAT2A/BTBD3/CRKL/RAB3GAP1/GATA2/RAPGEF2/NDST1/FYN/RERE/GBA/MECP2/MAP2K1/PRKDC/CSNK1E/MTOR/TGFBR2/PTCH1/SEC16A/APAF1/ZFHX3/MED1	36
purple	GO:0007416	synapse assembly	8.9e-09	7.0e-08	NFIA/CAST/PTK2/TSC1/GPHN/THBS1/PDPK1/PRKCA/INSR/DISC1/ADD2/SETD5/IQSEC1/COLQ/HEG1/PLXND1/EPHB1/ADD1/RAPGEF2/DST/FYN/CCM2/MECP2/SEMA4D/PTPRJ/VCL/CORO1C/SSH1/PSEN1/PEAK1/FLCN/TANC2/SDK2/MAPRE2/CRKL	35
purple	GO:0031331	positive regulation of cellular catabolic process	9.8e-09	7.7e-08	RAB3GAP1/VGLL4/ZBTB20/MID2/PTK2/TSC1/TNRC6A/TNRC6C/PTPN1/INSR/CSNK1E/VPS13D/SESN2/GBA/BTG2/DISC1/RNF144A/GIGYF2/DCP1A/GSK3B/HTT/TENT4A/LARP1/TFEB/TNFAIP3/ZC3H12D/NOD1/AGO2/CPEB3/PRICKLE1/ULK1/ZFP36L1/PSEN1/SPTLC2/FURIN/AXIN1/CNOT1/CBFA2T3/FLCN/SMCR8/ORMDL3/TP53INP2/LDLR/UPF1/HMOX1/TNRC6B/CSNK2A1/LPCAT1/DDB1/SORL1	50
purple	GO:0007626	locomotory behavior	1.9e-08	1.4e-07	SYT11/ADCY3/NAPEPLD/PAX5/STRBP/TSC1/EIF4EBP2/SLC11A2/THBS1/INSR/MTOR/TAL1/GBA/ABL2/BTG2/NCOA1/MBD5/GIGYF2/HDAC4/HTT/CLCN3/RGS14/FYN/HIPK2/MECP2/CPEB3/PSEN1/SLC24A4/ZFHX3/NF1/FBXL20/ORMDL3/KAT2A/MAFG/LDLR/CRTC1/GPI/MAPK1	38
purple	GO:0018107	peptidyl-threonine phosphorylation	2.7e-08	2.0e-07	PRKDC/PDPK1/PRKCA/CSNK2A1/MTOR/DYRK3/STK39/TGFBR2/GSK3B/LMTK2/HIPK2/PRKAG2/WNK1/ULK1/MAP2K1/AXIN1/PRKCB/MAPK1	18
purple	GO:0007167	enzyme linked receptor protein signaling pathway	4.6e-08	3.5e-07	ACVR2B/ZFYVE28/SNX25/PRLR/SH3TC2/GCNT2/PTK2/EIF4EBP2/ITGA5/THBS1/PDPK1/GLG1/LDLRAD4/PTPN1/RNF126/INSR/NUP62/TAL1/CSF1/PARP1/LTBP1/SPTBN1/NCK2/MBD5/GIGYF2/TGFBR2/CSRNP1/MAPKAPK3/GSK3B/EPHB1/GAB1/RAPGEF2/TRIO/NDST1/RGS14/ANKS1A/FYN/IGF2R/HIP1/LMTK2/HIPK2/FOXO4/SPRY3/SAMD12/MVB12B/ILK/PTPRJ/SORL1/SGPL1/CHST11/PXN/HIP1R/PSEN1/RPS6KA5/NEO1/FURIN/PRKCB/NUP93/SMPD3/FLCN/SREBF1/MTMR4/GRB2/TGIF2/SOGA1/CRK…	67
purple	GO:0007160	cell-matrix adhesion	5.0e-08	3.7e-07	CCL28/PTK2/TSC1/THBS1/CSF1/DISC1/GSK3B/ILK/PTPRJ/VCL/CORO1C/PEAK1/NF1/JAG1/GCNT2/RREB1/CRKL/PDPK1/PXN/PKD1/ITGA5/SRGAP2/EPHB1	23
purple	GO:0051056	regulation of small GTPase mediated signal transduction	8.7e-08	6.3e-07	ITPKB/ARHGEF9/ARRB1/ARHGAP21/DOCK9/ARFGEF2/KANK2/NUP62/DHCR24/CSF1/ARHGEF11/ABL2/SRGAP2/GPR35/IQSEC1/HEG1/RAPGEF2/TRIO/RREB1/RIPOR2/ELMO1/LIMK1/SPRY3/SH2D3C/ARHGAP32/SHTN1/MAPKAPK5/MCF2L/CCDC88C/FLCN/KSR1/NF1/RUNDC3A/KPNB1/GRB2/MAPRE2/RALGAPA2/SIPA1L3/CRKL/HMOX1	40
purple	GO:0018105	peptidyl-serine phosphorylation	1.1e-07	7.9e-07	PRKDC/PDPK1/ULK2/PRKCA/CSNK2A1/CSNK1E/MTOR/DYRK3/NCK2/STK39/TGFBR2/MAPKAPK3/GSK3B/MAST4/NSD1/LMTK2/SRPK2/HIPK2/PDK3/NEK6/SH2D3C/ILK/CAMK1D/WNK1/MAPKAPK5/ULK1/RPS6KA5/AXIN1/PKD1/SMG1/PRKCB/MKNK2/MAPK1/PARP1	34
purple	GO:0050767	regulation of neurogenesis	1.7e-07	1.2e-06	ULK2/CTDSP1/GORASP1/RAPGEF2/SEMA4D/SORL1/ULK1/PSEN1/SEMA7A/NF1/LDLR/FBXO31/MTOR/DISC1/PER2/PLXND1/RGS14/LIMK1/ILK/PRPF19/SHTN1/PLXNC1/MAP2K1/EPHB1/RARA	25
purple	GO:0051216	cartilage development	3.2e-07	2.2e-06	KLF7/TRPS1/GLG1/CSF1/PBXIP1/TGFBR2/CREB3L2/LOXL2/SLC25A25/SLC39A13/SORL1/CHST11/SPTLC2/PKD1/SMPD3/RARA/KAT2A/RUNX1	18
purple	GO:0006865	amino acid transport	3.3e-07	2.2e-06	SLC1A4/PER2/SLC6A6/SLC36A1/SFXN2/SLC7A1/PSEN1/SLC25A30/THBS1/ABCC1/ACSL5/RAB3GAP1/GOT2	13
purple	GO:0032091	negative regulation of protein binding	4.5e-07	2.9e-06	HABP4/TFAP4/CSNK1E/LDLRAP1/EPB41/PBXIP1/PARP1/DISC1/ADD2/PER2/HDAC4/GSK3B/PLXND1/ADD1/RAPGEF2/NSD1/IRF4/RIPOR2/MEPCE/HIPK2/HMBOX1/KLF4/ZNF618/SORL1/HIP1R/PSEN1/PKD1/RARA/DOT1L/BCL3/HMOX1	31
purple	GO:0019722	calcium-mediated signaling	5.1e-07	3.2e-06	ITPR2/NFATC3/NFAT5/CAMTA1/MTOR/ITPR1/GSK3B/EIF4EBP2/THBS1/PDPK1/SLC8A1/HDAC4/HTT/RAPGEF2/PTPRJ/SLC24A4/KSR1/RUNDC3A	18
purple	GO:0043410	positive regulation of MAPK cascade	5.6e-07	3.5e-06	GCNT2/SIRT3/ARRB1/THBS1/PDE8A/PRKCA/PTPN1/INSR/NUP62/STK40/GBA/LBH/STK39/EPHB1/TNIK/RAPGEF2/SH3RF1/NDST1/RGS14/SASH1/MAP3K4/MTURN/NOD1/HIPK2/SPRY3/MFHAS1/KLF4/TRAF1/ILK/PTPRJ/SORL1/PSEN1/TRAF3/MAP2K1/SEMA7A/AXIN1/MAPK8IP3/DVL2/FLCN/KSR1/TAOK1/NF1/GRB2/MAP2K7/CRKL/MAPK1	46
purple	GO:2001171	positive regulation of ATP biosynthetic process	6.1e-07	3.7e-06	H6PD/ZBTB20/FOXK1/SLC35B4/MLYCD/INSR/MTOR/LDLRAP1/WDTC1/SESN2/PARP1/HDAC4/GSK3B/NLN/PRKAG2/PDK3/DDB1/PSEN1/CBFA2T3/FLCN/SREBF1/KAT2A/SOGA1/LDLR/ABCG1	25
purple	GO:0030220	platelet formation	6.5e-07	4.0e-06	KLF7/UST/PRKDC/PTK2/SLC11A2/BCL11B/FBXO31/ULK2/RERE/TAL1/SRGAP2/DISC1/GORASP1/GSK3B/HEG1/PLXND1/EPHB1/TNIK/RAPGEF2/TRIO/RREB1/FYN/LIMK1/LMTK2/SEMA4D/PTCH1/ILK/NCAM1/ST14/VCL/SHTN1/PLXNC1/CORO1C/PXN/RILPL1/ULK1/PSEN1/RPS6KA5/CCDC88C/MAP2K1/NEO1/SEMA7A/PEAK1/TANC2/BTBD3/SIPA1L3/CRKL	47
purple	GO:0000082	G1/S transition of mitotic cell cycle	7.7e-07	4.5e-06	PRKDC/FBXO31/KANK2/SDE2/CTDSP1/GIGYF2/CTDSPL/KLF4/NACC2/CTDSP2/HUS1/TFAP4/MTA3/UBE2E2/KLHL18/MEPCE/FOXO4/MECP2/NEK6/DDB1/ZFP36L1/FOXN3/PKD1/TAOK1/DYRK3/PRPF19/DOT1L/E2F3/PPME1/PPP2R2D/GSPT1/UPF1	32
purple	GO:0030335	positive regulation of cell migration	8.4e-07	4.9e-06	GCNT2/PTK2/NCKAP1L/THBS1/PDPK1/FBXO31/PRKCA/INSR/MTOR/CSF1/SLC8A1/STK39/HDAC4/IQSEC1/TGFBR2/GATA2/GAB1/RAPGEF2/RREB1/RIPOR2/SASH1/FOXO4/AGO2/SEMA4D/ILK/CAMK1D/SHTN1/WNK1/SP1/SSH1/SEMA7A/MAPRE2/GPI/CRKL/MAPK1/HMOX1	36
purple	GO:0048661	positive regulation of smooth muscle cell proliferation	9.2e-07	5.2e-06	VGLL4/PRKDC/THBS1/MTOR/LDLRAP1/HDAC4/TGFBR2/EPHB1/TNFAIP3/KLF4/ILK/ARID2/TPM1/SMPD3/MAPK1/HMOX1/RUNX1	17
purple	GO:0007409	axonogenesis	1.6e-06	9.2e-06	KLF7/UST/PTK2/BCL11B/ULK2/DISC1/GSK3B/PLXND1/EPHB1/TRIO/FYN/LIMK1/LMTK2/SPRY3/SEMA4D/PTCH1/KLF4/ILK/NCAM1/VCL/SHTN1/PLXNC1/ULK1/STK24/PSEN1/RPS6KA5/MAP2K1/NEO1/SEMA7A/MAPK8IP3/KREMEN1	31
purple	GO:0009791	post-embryonic development	2.1e-06	1.2e-05	ALDH5A1/BCL11B/MTOR/GIGYF2/ITPR1/CSRNP1/HEG1/IGF2R/MECP2/AGO2/KLF4/SGPL1/CHST11/PSEN1/PLAGL2	15
purple	GO:0016572	histone phosphorylation	2.5e-06	1.4e-05	ELK4/JADE2/C6orf89/BAZ1B/NSD3/UBR5/PAX5/EHMT1/SIRT3/ARRB1/PRKCA/HLCS/PBXIP1/NCOA1/MTA3/KDM3A/PER2/HDAC4/ING5/SETD5/GATA2/PCGF3/TET2/SETD7/KDM3B/NSD1/IRF4/BRPF3/TRERF1/KMT2C/MECP2/KAT6A/KDM4C/DDB1/KMT2A/KMT5A/RPS6KA5/RCOR1/PRKCB/FLCN/SREBF1/KAT2A/KAT7/PHF20/MIER2/DOT1L	46
purple	GO:0045666	positive regulation of neuron differentiation	2.5e-06	1.4e-05	CASZ1/BCL11B/TCF12/CSNK1E/MTOR/NCOA1/CTDSP1/GSK3B/GATA2/KDM4C/PRPF19/ZFHX3/MED1/RARA/MMD/JAG1/TGIF2	17
purple	GO:0150104	transport across blood-brain barrier	3.1e-06	1.7e-05	TTN/NUP155/PTGS1/EXT2/SLC4A8/ABCC1/INSR/MTOR/ECE1/EHD3/SLC8A1/SLC1A4/STK39/PER2/HDAC4/SLC6A6/HEG1/LNPEP/FYN/MECP2/PTPRJ/SERPING1/P2RY2/WNK1/SLC7A1/TPM1/SLCO3A1/SREBF1/KCNK6/HMOX1	30
purple	GO:0048538	thymus development	3.2e-06	1.7e-05	PRLR/PRKDC/BTBD7/BCL11B/GOT2/CSF1/HLX/NCOA1/LBH/TGFBR2/GATA2/PLXND1/RREB1/TNFAIP3/IGF2R/PTCH1/PSEN1/MAP2K1/PKD1/NF1/MED1/RARA/CRKL/MAPK1/HMOX1	25
purple	GO:1902476	chloride transmembrane transport	4.4e-06	2.3e-05	PCYOX1/SLC4A8/SLC25A30/MTOR/CLCN6/XPR1/CLCN3/SLC26A11/SLC35B4/ABCC1/SLC1A4/PER2/SLC9A7/SFXN2/SLC7A1/PSEN1/SLC24A4/CLIC5/CLCN5/RAB3GAP1/SLC6A6/SLC36A1/SLC25A25/SLCO3A1	24
purple	GO:0006096	glycolytic process	6.2e-06	3.1e-05	ZBTB20/FOXK1/INSR/HDAC4/BPGM/PRKAG2/DHTKD1/PFKM/PSEN1/CBFA2T3/GPI/PFKL/NME4/ADCY3/PDE8A/ADCY9/MTOR/MAPK1/MLYCD/PDK3/PAPSS2/ACSL5/COASY/UXS1/MPI/PARP1/FLCN	27
purple	GO:0001568	blood vessel development	7.5e-06	3.7e-05	ACVR2B/OTULIN/PTK2/ADIPOR2/ITGA5/THBS1/PDPK1/PRKCA/TAL1/JAK1/TGFBR2/HEG1/GATA2/PLXND1/EPHB1/GAB1/RAPGEF2/NDST1/TNFAIP3/SASH1/CCM2/SRPK2/HIPK2/FOXO4/MECP2/LOXL2/AGO2/B4GALT1/KLF4/SGPL1/PRICKLE1/ARID2/SP1/ZFP36L1/PSEN1/MAP2K1/PKD1/PRKCB/NF1/MED1/JAG1/POFUT1/LDLR/CRKL/MAPK1/HMOX1/RUNX1	47
purple	GO:0030316	osteoclast differentiation	8.2e-06	4.0e-05	ITPKB/PRKDC/SLC11A2/NCKAP1L/PDE1B/PRKCA/MTOR/PITHD1/TAL1/CSF1/GBA/DYRK3/PARP1/TGFBR2/GATA2/TET2/IRF4/MTURN/IKZF1/BPGM/HIPK2/MFHAS1/KAT6A/SH3PXD2A/ZNF385A/CEBPE/ZFP36L1/PSEN1/RCOR1/CBFA2T3/MED1/RARA/KAT7/JAG1/RUNX1	35
purple	GO:0031175	neuron projection development	8.6e-06	4.1e-05	KLF7/UST/PTK2/TSC1/SLC11A2/NCKAP1L/BCL11B/FBXO31/ULK2/RETREG3/RERE/MTOR/ABL2/BTG2/SRGAP2/DISC1/NCK2/IQSEC1/GORASP1/GSK3B/PLXND1/EPHB1/TNIK/FRYL/RAPGEF2/TRIO/FYN/LIMK1/LMTK2/CREB3L2/MECP2/SPRY3/ASAP1/SEMA4D/PTCH1/KLF4/ILK/NCAM1/CAMK1D/VCL/CPEB3/SHTN1/PLXNC1/ULK1/STK24/PSEN1/RPS6KA5/MAP2K1/NEO1/SEMA7A/PTPN9/MAPK8IP3/TBC1D24/DVL2/GAS7/TAOK1/TANC2/BTBD3/CRTC1/CRKL/KREMEN1	61
purple	GO:0006165	nucleoside diphosphate phosphorylation	9.9e-06	4.7e-05	ZBTB20/FOXK1/INSR/HDAC4/BPGM/PRKAG2/DHTKD1/PFKM/PSEN1/NME4/CBFA2T3/GPI/PFKL	13
purple	GO:0030593	neutrophil chemotaxis	1.1e-05	4.9e-05	PTK2/NCKAP1L/THBS1/CSF1/RIPOR2/CAMK1D/MAPK1/STK39/WNK1/CCL28/STK10/SMPD3/CRKL/HMOX1/GBA/ADD2/FYN/B4GALT1	18
purple	GO:0055010	ventricular cardiac muscle tissue morphogenesis	1.1e-05	5.0e-05	TTN/VGLL4/PAX5/TSC1/MTOR/HIVEP3/BTG2/HLX/SLC8A1/HDAC4/TGFBR2/HEG1/EPHB1/NLN/RIPOR2/PTCH1/ARID2/TPM1/NF1/MED1/RARA/KAT2A/MAPK1/RUNX1	24
purple	GO:2000352	negative regulation of endothelial cell apoptotic process	1.3e-05	5.9e-05	CAST/PDPK1/MTOR/GATA2/TNFAIP3/HMOX1/THBS1/ZFP36L1/TGFBR2	9
purple	GO:0001944	vasculature development	1.5e-05	6.7e-05	ACVR2B/OTULIN/PTK2/ADIPOR2/ITGA5/THBS1/PDPK1/NFATC3/PRKCA/TAL1/JAK1/TGFBR2/HEG1/GATA2/PLXND1/EPHB1/GAB1/RAPGEF2/NDST1/TNFAIP3/SASH1/CCM2/SRPK2/HIPK2/FOXO4/MECP2/LOXL2/AGO2/B4GALT1/KLF4/SGPL1/PRICKLE1/ARID2/SP1/ZFP36L1/PSEN1/MAP2K1/PKD1/PRKCB/NF1/MED1/JAG1/POFUT1/LDLR/CRKL/MAPK1/HMOX1/RUNX1	48
purple	GO:0022603	regulation of anatomical structure morphogenesis	1.7e-05	7.6e-05	UST/PRKDC/PTK2/PALM2AKAP2/ITGA5/BTBD7/ATP10A/THBS1/PDPK1/FBXO31/ULK2/PRKCA/EPB41/ZMYM4/JAK1/CSF1/VANGL1/DISC1/TGFBR2/GORASP1/GSK3B/GATA2/PLXND1/TNIK/GAB1/RAPGEF2/RREB1/FYN/TNFAIP3/SASH1/LIMK1/HIPK2/FOXO4/BRWD3/MECP2/SPRY3/AGO2/SEMA4D/KLF4/ILK/SHTN1/PRICKLE1/SP1/PLXNC1/FGD6/CORO1C/ULK1/PSEN1/TPM1/MAP2K1/SEMA7A/PRKCB/DVL2/NF1/TANC2/TGIF2/CRKL/HMOX1/MIEF1/RUNX1	60
purple	GO:0030855	epithelial cell differentiation	2.1e-05	9.1e-05	BCL11B/HEG1/ST14/RILPL1/CCDC88C/SIPA1L3/PDPK1/FOSL2/GSK3B/ADD1/RAPGEF2/CCM2/B4GALT1/VCL/RARA/JAG1/KLF7/ACVR2B/TAGLN2/LBH/PTCH1/KLF4/TAGLN/ZFP36L1/MAP2K1/MED1/MAFG	27
purple	GO:0001501	skeletal system development	2.8e-05	1.2e-04	PAX5/EXT2/GLG1/WWOX/TGFBR2/CSRNP1/NDST1/SGPL1/CHST11/PSEN1/FOXN3/PKD1/SMPD3/RARA/TRPS1/TAL1/PBXIP1/HDAC4/VCAN/CREB3L2/LOXL2/SEMA4D/PAPSS2/ZNF385A/MED1/KAT2A/RUNX1	27
purple	GO:0010763	positive regulation of fibroblast migration	2.9e-05	1.2e-04	PTK2/ADIPOR2/THBS1/PDPK1/PRKCA/KANK2/MTOR/SRGAP2/SLC8A1/IQSEC1/TGFBR2/GATA2/PLXND1/RREB1/SASH1/MECP2/LOXL2/AGO2/SEMA4D/KLF4/ILK/SGPL1/SP1/CORO1C/PXN/SEMA7A/NF1/MAPRE2/GPI/HMOX1	30
purple	GO:0007507	heart development	3.1e-05	1.3e-04	TTN/VGLL4/MATR3/PRKDC/PTK2/TSC1/ADIPOR2/INSR/MTOR/ECE1/MDM4/SLC8A1/TGFBR2/HEG1/PLXND1/TFDP2/NDST1/CCM2/PDLIM2/PTCH1/ILK/PRICKLE1/ARID2/ZFP36L1/PSEN1/TPM1/MAP2K1/PKD1/DVL2/NF1/MED1/RARA/KAT2A/JAG1/POFUT1/GYS1/CRKL/MAPK1/RUNX1	39
purple	GO:0007568	aging	3.3e-05	1.4e-04	NAPEPLD/PRKDC/PAX5/SIRT3/RPN2/NUP62/MTOR/GBA/TGFBR2/HMGA1/FOXO4/LOXL2/KAT6A/NEK6/ILK/SERPING1/APAF1/MAPKAPK5/PSEN1/MAP2K1/LITAF/YPEL3/TERF2/MNT/SREBF1/GRB2/MAP2K7/MAPK1	28
purple	GO:0000723	telomere maintenance	3.4e-05	1.4e-04	MAP3K4/MAPKAPK5/MAP2K7/MAPK1/TERF2/PRKDC/PARP1/HMBOX1/HUS1/SMG1/RAD51D/UPF1/DOT1L	13
purple	GO:0070374	positive regulation of ERK1 and ERK2 cascade	3.5e-05	1.5e-04	GCNT2/SIRT3/ARRB1/PDE8A/PRKCA/PTPN1/EPHB1/RAPGEF2/RGS14/MTURN/NOD1/SPRY3/MFHAS1/KLF4/ZFP36L1/MAP2K1/SEMA7A/FLCN/MAP2K7/CRKL/MAPK1	21
purple	GO:0001755	neural crest cell migration	3.7e-05	1.5e-04	PRKDC/MSI2/TAL1/LBH/KDM3A/FOXO4/SEMA4D/PRICKLE1/LMBR1L/CORO1C/SEMA7A/CHD2/JAG1/MAPK1	14
purple	GO:0001938	positive regulation of endothelial cell proliferation	4.2e-05	1.7e-04	C6orf89/PRKDC/BCL11B/THBS1/PDPK1/NLRC3/PRKCA/MTOR/GATA2/RREB1/TNFAIP3/LOXL2/B4GALT1/PTCH1/SP1/ZFP36L1/PSEN1/MAP2K1/NF1/MED1/MAPK1/HMOX1	22
purple	GO:0060395	SMAD protein signal transduction	4.2e-05	1.7e-04	ACVR2B/SNX25/GCNT2/PTK2/THBS1/PDPK1/GLG1/LDLRAD4/PARP1/LTBP1/SPTBN1/TGFBR2/HIPK2/ILK/SORL1/CHST11/PXN/NEO1/FURIN/NUP93/SMPD3/FLCN/MTMR4/TGIF2	24
purple	GO:0000165	MAPK cascade	4.9e-05	2.0e-04	PTPN7/ITPKB/GCNT2/SIRT3/ARRB1/THBS1/PDE8A/PRKCA/PTPN1/INSR/NUP62/STK40/GBA/LBH/STK39/MAPKAPK3/EPHB1/TNIK/RAPGEF2/SH3RF1/NDST1/RGS14/SASH1/MAP3K4/MTURN/NOD1/CCM2/HIPK2/SPRY3/MFHAS1/KLF4/TRAF1/SH2D3C/ILK/PTPRJ/SORL1/MAPKAPK5/ZFP36L1/PSEN1/TRAF3/MAP2K1/SEMA7A/AXIN1/MAPK8IP3/DVL2/FLCN/KSR1/TAOK1/NF1/GRB2/MAP2K7/CRKL/MAPK1	53
purple	GO:0031668	cellular response to extracellular stimulus	4.9e-05	2.0e-04	LARS1/TSC1/TNRC6A/KANK2/MTOR/SESN2/GBA/XPR1/NCOA1/CPEB4/TFEB/PRKAG2/FADS1/ULK1/STK24/FLCN/SREBF1/MED1/MAPK1/HMOX1/SREBF2/HABP4/HDAC4	23
purple	GO:0010721	negative regulation of cell development	5.0e-05	2.0e-04	PRKDC/FBXO31/ULK2/MTOR/DISC1/CTDSP1/PER2/HDAC4/GORASP1/GSK3B/PLXND1/ADD1/RAPGEF2/RGS14/RREB1/LIMK1/SEMA4D/ILK/PRPF19/SORL1/VCL/SHTN1/PLXNC1/CORO1C/ULK1/PSEN1/MAP2K1/SEMA7A/NF1/LDLR/CRKL	31
purple	GO:0001666	response to hypoxia	5.2e-05	2.1e-04	TSC1/ITPR2/SLC11A2/THBS1/MTOR/MDM4/SLC8A1/ITPR1/TGFBR2/CPEB4/HIPK2/PDK3/MECP2/LOXL2/HYOU1/APAF1/ZFP36L1/CBFA2T3/NF1/NPEPPS/HMOX1/MIEF1	22
purple	GO:0032008	positive regulation of TOR signaling	5.9e-05	2.3e-04	LARS1/SIK3/MTOR/SESN2/DYRK3/LARP1/SMG1/FLCN/SMCR8/TSC1/EIF4EBP2/NCKAP1L/GBA/DISC1/MAPKAPK5	15
purple	GO:0060041	retina development in camera-type eye	6.1e-05	2.4e-04	RAB3GAP1/ACVR2B/BCL11B/TGFBR2/EPHB1/LPCAT1/HIPK2/NHS/KLF4/SLC25A25/PSEN1/NF1/MED1/RARA/SDK2/JAG1/TGIF2/SIPA1L3	18
purple	GO:0009887	animal organ morphogenesis	6.4e-05	2.5e-04	CNNM4/TTN/PTK2/PAX5/EXT2/BTBD7/BCL11B/GLG1/WWOX/TTC39C/INSR/MTOR/STK40/CSF1/VANGL1/GBA/MDM4/HLX/TGFBR2/CSRNP1/HEG1/GATA2/PLXND1/EPHB1/NDST1/TNFAIP3/HIPK2/PTCH1/ILK/RELT/SGPL1/PRICKLE1/ARID2/CHST11/PSEN1/FOXN3/SLC24A4/TPM1/MAP2K1/PKD1/SMPD3/DVL2/NF1/MED1/RARA/SDK2/JAG1/CRKL/MAPK1	49
purple	GO:0045444	fat cell differentiation	6.6e-05	2.6e-04	FAM120B/NAPEPLD/MTOR/PER2/GATA2/TRIO/RREB1/KLF4/ZNF385A/TMEM120B/WDFY2/ZFP36L1/FLCN/SREBF1/MED1/JAG1	16
purple	GO:0045597	positive regulation of cell differentiation	6.8e-05	2.6e-04	ITPKB/ACVR2B/GCNT2/NAPEPLD/PRKDC/NCKAP1L/TESPA1/TCF12/FBXO31/PRKCA/CSNK1E/MTOR/PITHD1/TAL1/CSF1/HLX/PARP1/DISC1/NCOA1/SLC6A6/TGFBR2/GATA2/PLXND1/ADD1/RAPGEF2/RGS14/RREB1/RIPOR2/MTURN/LIMK1/LOXL2/KDM4C/SEMA4D/PTCH1/ILK/PRPF19/SHTN1/ZNF385A/PLXNC1/WDFY2/ZFP36L1/RCOR1/MAP2K1/SEMA7A/MED1/RARA/KAT2A/KAT7/MMD/JAG1/TGIF2/AP3D1/CRKL/RUNX1	54
purple	GO:0001701	in utero embryonic development	7.3e-05	2.7e-04	HUS1/PRKDC/PAX5/TSC1/ADCY9/ECE1/WDTC1/NCOA1/POLR1B/TGFBR2/HEG1/GATA2/NDST1/TFEB/BYSL/CCM2/PTCH1/KLF4/ST14/SH3PXD2A/PRICKLE1/CHST11/ZFP36L1/PSEN1/MAP2K1/FURIN/PKD1/CNOT1/TERF2/DVL2/FLCN/MED1/RARA/KAT2A/TANC2/GRB2/MAFG/POFUT1/GPI/MAPK1	40
purple	GO:0045671	negative regulation of osteoclast differentiation	7.4e-05	2.7e-04	PRKDC/NCKAP1L/PRKCA/PITHD1/TAL1/CSF1/GATA2/MTURN/ZFP36L1/RCOR1/MED1/KAT7/JAG1/RUNX1/ITPKB/TESPA1/HLX/TGFBR2/SH3RF1/DROSHA/IRF4/FANCA/RARA/KAT2A/AP3D1/MTOR	26
purple	GO:0042110	T cell activation	7.5e-05	2.7e-04	ITPKB/NCKAP1L/HLX/TGFBR2/SH3RF1/IRF4/RARA/AP3D1/RUNX1/BCL11B/MTOR/BCL3/NHEJ1/PRKDC/TSC1/TESPA1/NLRC3/GBA/MR1/NCK2/DROSHA/RIPOR2/FYN/LMBR1L/SLC7A1/ZFP36L1/PSEN1/FANCA/KAT2A	29
purple	GO:0035239	tube morphogenesis	7.7e-05	2.8e-04	OTULIN/PTK2/TSC1/ADIPOR2/ITGA5/THBS1/PDPK1/PRKCA/TAL1/JAK1/CSF1/HLX/TGFBR2/HEG1/GATA2/PLXND1/EPHB1/GAB1/RAPGEF2/TNFAIP3/SASH1/CCM2/SRPK2/HIPK2/FOXO4/MECP2/LOXL2/AGO2/B4GALT1/PTCH1/KLF4/ILK/ST14/SGPL1/PRICKLE1/ARID2/SP1/ZFP36L1/PSEN1/PKD1/PRKCB/DVL2/NF1/MED1/RARA/KAT2A/JAG1/POFUT1/LDLR/HMOX1/RUNX1	51
purple	GO:0003151	outflow tract morphogenesis	8.1e-05	2.9e-04	TTN/PTK2/INSR/MTOR/MDM4/TGFBR2/HEG1/PLXND1/PTCH1/ILK/ARID2/PSEN1/TPM1/DVL2/MED1/JAG1/CRKL	17
purple	GO:0006479	protein methylation	8.6e-05	3.1e-04	NSD3/PAX5/EHMT1/KDM3A/SETD5/TET2/SETD7/NSD1/KMT2C/MECP2/KMT2A/KMT5A/DOT1L/BTG2/GSPT1	15
purple	GO:0010718	positive regulation of epithelial to mesenchymal transition	9.3e-05	3.3e-04	GCNT2/LDLRAD4/MTOR/MDM4/POLR1B/TGFBR2/USF3/GSK3B/LOXL2/SEMA4D/CORO1C/ZFP36L1/SEMA7A/JAG1/MAPK1	15
purple	GO:0030218	erythrocyte differentiation	9.9e-05	3.5e-04	PRKDC/SLC11A2/NCKAP1L/TAL1/DYRK3/GATA2/IKZF1/BPGM/HIPK2/MFHAS1/ZFP36L1/RCOR1/MED1/KAT7/GPI/HMOX1/ITPKB/NAPEPLD/CSF1/GBA/GIGYF2/TNFAIP3	22
purple	GO:0050804	modulation of chemical synaptic transmission	9.9e-05	3.5e-04	RAB3GAP1/EIF4EBP2/GSK3B/RAPGEF2/RGS14/MECP2/CPEB3/SSH1/PSEN1/RARA/KAT2A/CRTC1/MAPK1/SYT11/SLC4A8/MTOR/DISC1/PNKD/SLC6A6/EPHB1/FYN/PRKCB/FBXL20	23
purple	GO:0030217	T cell differentiation	1.2e-04	4.0e-04	ITPKB/NHEJ1/PRKDC/TSC1/NCKAP1L/TESPA1/BCL11B/MTOR/GBA/MR1/HLX/TGFBR2/SH3RF1/DROSHA/IRF4/LMBR1L/ZFP36L1/FANCA/RARA/KAT2A/AP3D1/BCL3/RUNX1/POU2AF1/PDE1B/PRKCA/TAL1/CSF1/PARP1/HDAC4/GATA2/IKZF1/PTPRJ/SH3PXD2A/CEBPE/PSEN1/CBFA2T3/MED1/KAT7	39
purple	GO:0033344	cholesterol efflux	1.2e-04	4.2e-04	EEPD1/PTCH1/RXRA/SREBF2/ABCG1/GRAMD1B/LDLRAP1/OSBPL10/FURIN/LDLR/SYT11	11
purple	GO:0042311	vasodilation	1.8e-04	0.001	LARS1/TSC1/ULK2/MTOR/CLCN6/WDTC1/DISC1/GSK3B/CLCN3/LIMK1/SEMA4D/ILK/SHTN1/ULK1/SEMA7A/EXT2/NCKAP1L/ECE1/SLC8A1/SPTBN1/ADD2/NCK2/PER2/ADD1/FCHSD1/SPTAN1/FCHSD2/P2RY2/SSH1/HIP1R/GRB2	31
purple	GO:2000300	regulation of synaptic vesicle exocytosis	2.1e-04	0.001	SYT11/RAB3GAP1/SLC4A8/PNKD/PER2/GSK3B/PRKCB/FBXL20/SLC6A6/PSEN1	10
purple	GO:0019827	stem cell population maintenance	2.4e-04	0.001	TAL1/LBH/KDM3A/LOXL2/ZC3H13/CNOT1/KAT2A/GATA2/MED14/KLF4/JAG1	11
purple	GO:0001934	positive regulation of protein phosphorylation	2.5e-04	0.001	PRLR/PTK2/ARRB1/ADIPOR2/ITGA5/NCKAP1L/THBS1/PDE8A/PDPK1/PTPN1/INSR/MTOR/TAL1/CSF1/NIBAN1/TGFBR2/TNIK/RAPGEF2/FYN/SASH1/MAP3K4/HIPK2/PRKAG2/MOB3B/SEMA4D/SH2D3C/ILK/PTPRJ/WNK1/WDFY2/PSEN1/RPS6KA5/CCNK/MAP2K1/SEMA7A/SLCO3A1/AXIN1/PKD1/DVL2/FXR2/FLCN/TAOK1/MMD/MAVS/MOB3A/MAP2K7/CRKL/MAPK1	48
purple	GO:0016485	protein processing	2.6e-04	0.001	CAST/THBS1/GLG1/SNX12/DDI2/ECE1/DHCR24/SDE2/PARP1/ADAM19/PTCH1/PSEN1/FURIN/RUNX1/SORL1/TSPAN14	16
purple	GO:0007517	muscle organ development	2.9e-04	0.001	TTN/FOXK1/PAX5/TCF12/HIVEP3/BTG2/HLX/HDAC4/SFMBT1/HEG1/EPHB1/NLN/RIPOR2/FOXO4/TAGLN/ZBTB42/TPM1/CHD2/ZFHX3/MED1/TSC1/NFATC3/MTOR/SLC8A1/MECP2/PDLIM2/ILK/PRICKLE1/ZFP36L1/RARA/KAT2A/JAG1	32
purple	GO:0071732	cellular response to nitric oxide	3.4e-04	0.001	LARS1/PRKDC/PTK2/EIF4EBP2/ITPR2/PDPK1/ABCC1/PTPN1/INSR/MTOR/WDTC1/SESN2/PARP1/SLC8A1/MBD5/GSK3B/GAB1/RAPGEF2/LARP1/CPEB4/FYN/NOD1/FOXO4/KLF4/P2RY2/SORL1/CPEB3/SP1/SSH1/PXN/ZFP36L1/PSEN1/GNB5/PRKCB/SMPD3/SREBF1/GRB2/SOGA1/MAPK1/DDI2/MAVS/CRKL	42
purple	GO:0046676	negative regulation of insulin secretion	3.6e-04	0.001	SYT11/KLF7/HADH/NCKAP1L/STK39/PNKD/RAB11FIP1/FRMD4A/WNK1/SREBF1/ATP9A/HMOX1/PFKL/THBS1/MTOR/GPR35/PPIF/GNB5/PRKCB/SNX12/SREBF2	21
purple	GO:0048568	embryonic organ development	3.9e-04	0.001	PAX5/TTC39C/TAL1/HLX/NCOA1/TGFBR2/GATA2/NDST1/TFEB/HIPK2/PTCH1/KMT2A/ST14/ARID2/CHST11/ZFP36L1/PSEN1/MAP2K1/PKD1/DVL2/MED1/RARA/GRB2/MAPK1	24
purple	GO:0030330	DNA damage response, signal transduction by p53 class mediator	4.4e-04	0.001	HUS1/PRKDC/TFAP4/FBXO31/SESN2/MDM4/DYRK3/SDE2/GIGYF2/HIPK2/FOXO4/PRPF19/ZNF385A/KMT5A/FOXN3/TAOK1/GRB2/DOT1L/BCL3	19
purple	GO:0042327	positive regulation of phosphorylation	4.9e-04	0.002	ZBTB20/PRLR/PTK2/ARRB1/ADIPOR2/ITGA5/NCKAP1L/THBS1/PDE8A/PDPK1/PTPN1/INSR/MTOR/TAL1/CSF1/NIBAN1/TGFBR2/EPHB1/TNIK/RAPGEF2/FYN/SASH1/MAP3K4/LMTK2/HIPK2/PRKAG2/MOB3B/SEMA4D/SH2D3C/ILK/PTPRJ/WNK1/WDFY2/PSEN1/RPS6KA5/CCNK/MAP2K1/SEMA7A/SLCO3A1/AXIN1/PKD1/DVL2/FXR2/FLCN/TAOK1/MMD/MAVS/MOB3A/MAP2K7/CRKL/MAPK1	51
purple	GO:0009755	hormone-mediated signaling pathway	0.001	0.002	PRLR/PRKDC/UBR5/PTK2/EIF4EBP2/ADIPOR2/PDPK1/TFAP4/PTPN1/INSR/KANK2/WDTC1/PARP1/NCOA1/LBH/KDM3A/MBD5/HDAC4/GSK3B/GAB1/TRERF1/FYN/FOXO4/KDM4C/RXRA/SORL1/SP1/PXN/ZFP36L1/PRKCB/CNOT1/SREBF1/MED1/RARA/GRB2/SOGA1	36
purple	GO:0031100	animal organ regeneration	0.001	0.002	KLF4/ULK1/STK24/MAP2K1/MAPK8IP3/KREMEN1/TGFBR2/IGF2R/PTCH1/MED1/HMOX1/RUNX1	12
purple	GO:0051028	mRNA transport	0.001	0.002	IGF2BP2/NUP155/NUP62/NUP210/IGF2BP3/POM121/POM121C/NXF1/ZFP36L1/SMG1/NUP93/NCBP3/CASC3/UPF1/TSC1/TGFBR2/SLC35B4/SLC25A25	18
purple	GO:0008544	epidermis development	0.001	0.002	KLF7/BCL11B/FOSL2/PTCH1/KLF4/ST14/ZFP36L1/MAP2K1/MED1/MAFG/JAG1	11
purple	GO:0030148	sphingolipid biosynthetic process	0.001	0.003	SMPD4/SPTLC2/SMPD3/ORMDL3/ST3GAL5/SIRT3/GBA/SGPL1/PLA2G15/SUMF1/TEX2	11
purple	GO:0000422	autophagy of mitochondrion	0.001	0.003	PRKCA/NEK6/PRKCB/INSR/GBA/SPTBN1/ADD2/ADD1/TBC1D25/SPTAN1/GSPT1/SMCR8/TAOK1/UPF1/ULK2/RETREG3/VPS13D/PBXIP1/DYRK3/IQSEC1/GSK3B/HTT/HMGA1/ATG2A/ARID2/ULK1/FURIN/SREBF1/MAPRE2/MICAL3/SREBF2	31
purple	GO:0046777	protein autophosphorylation	0.001	0.003	AAK1/STK10/PTK2/PDPK1/ULK2/INSR/MTOR/STK39/MAPKAPK3/GSK3B/EPHB1/TNIK/FYN/LMTK2/NEK6/WNK1/MAPKAPK5/ULK1/STK24/PEAK1/SMG1/TAOK1/MKNK2	23
purple	GO:0006090	pyruvate metabolic process	0.001	0.004	ZBTB20/FOXK1/INSR/HDAC4/BPGM/PRKAG2/PDK3/DHTKD1/PFKM/PSEN1/CBFA2T3/GPI/PFKL	13
purple	GO:0010562	positive regulation of phosphorus metabolic process	0.001	0.004	ZBTB20/PRLR/PTK2/ARRB1/ADIPOR2/ITGA5/NCKAP1L/THBS1/PDE8A/PDPK1/PTPN1/INSR/CAMTA1/MTOR/TAL1/CSF1/GBA/NIBAN1/TGFBR2/EPHB1/TNIK/RAPGEF2/FYN/SASH1/MAP3K4/LMTK2/HIPK2/PRKAG2/MOB3B/SEMA4D/SH2D3C/ILK/PTPRJ/WNK1/WDFY2/PSEN1/RPS6KA5/CCNK/MAP2K1/SEMA7A/SLCO3A1/AXIN1/PKD1/DVL2/FXR2/FLCN/TAOK1/MMD/MAVS/MOB3A/MAP2K7/CRKL/MAPK1	53
purple	GO:0045937	positive regulation of phosphate metabolic process	0.001	0.004	ZBTB20/PRLR/PTK2/ARRB1/ADIPOR2/ITGA5/NCKAP1L/THBS1/PDE8A/PDPK1/PTPN1/INSR/CAMTA1/MTOR/TAL1/CSF1/GBA/NIBAN1/TGFBR2/EPHB1/TNIK/RAPGEF2/FYN/SASH1/MAP3K4/LMTK2/HIPK2/PRKAG2/MOB3B/SEMA4D/SH2D3C/ILK/PTPRJ/WNK1/WDFY2/PSEN1/RPS6KA5/CCNK/MAP2K1/SEMA7A/SLCO3A1/AXIN1/PKD1/DVL2/FXR2/FLCN/TAOK1/MMD/MAVS/MOB3A/MAP2K7/CRKL/MAPK1	53
purple	GO:0002009	morphogenesis of an epithelium	0.001	0.004	TTN/TSC1/EXT2/ITGA5/BTBD7/MTOR/TAL1/CSF1/VANGL1/MDM4/TGFBR2/HEG1/PLXND1/RREB1/CCM2/PTCH1/KLF4/ILK/ST14/VCL/PRICKLE1/PSEN1/TPM1/PKD1/DVL2/MED1/RARA/KAT2A/GRB2/JAG1/GPI	31
purple	GO:0001569	branching involved in blood vessel morphogenesis	0.001	0.004	BTBD7/RERE/CSF1/TGFBR2/PLXND1/PTCH1/ILK/ST14/PKD1/MED1/GRB2	11
purple	GO:0031400	negative regulation of protein modification process	0.001	0.004	ZFYVE28/SNX25/PRKDC/UBR5/PAX5/ARRB1/NCKAP1L/PDPK1/TFAP4/LDLRAD4/PTPN1/NUP62/MTOR/GBA/NIBAN1/SLC8A1/KDM3A/NCK2/CTDSP1/PER2/CTDSPL/GSK3B/HEG1/RGS14/FYN/TNFAIP3/LIMK1/PRKAG2/SPRY3/MFHAS1/SEMA4D/ILK/PTPRJ/SORL1/CTDSP2/CORO1C/PSEN1/SMCR8/NF1/YWHAB/CRKL	41
purple	GO:0050982	detection of mechanical stimulus	0.001	0.004	TTN/PTK2/FYN/PKD1/EPHB1/SLC24A4/PARP1/NOD1/PTPRJ	9
purple	GO:1990573	potassium ion import across plasma membrane	0.002	0.004	THBS1/SLC8A1/SLC1A4/PER2/SLC6A6/SLC36A1/FYN/SLC9A7/ACSL5/WNK1/SLC7A1/PSEN1/SLC24A4	13
purple	GO:0007565	female pregnancy	0.002	0.004	PRLR/CLIC5/ADIPOR2/GOT2/MTOR/PITHD1/KPNA6/POLR1B/TGFBR2/LNPEP/AGO2/B4GALT1/MED1/RARA/MAPK1	15
purple	GO:0019216	regulation of lipid metabolic process	0.002	0.004	LDLRAP1/SREBF1/ABCG1/LDLR/H6PD/ZBTB20/PTK2/SIRT3/BCL11B/MLYCD/MTOR/WDTC1/LPCAT1/PRKAG2/PDK3/GOLM1/SORL1/ORMDL3/MTMR4	19
purple	GO:0030336	negative regulation of cell migration	0.002	0.005	CCL28/ADIPOR2/THBS1/LDLRAD4/SRGAP2/RIPOR2/MECP2/KLF4/ILK/PTPRJ/VCL/ARID2/CORO1C/STK24/TPM1/FLCN/NF1/JAG1/HMOX1	19
purple	GO:0051093	negative regulation of developmental process	0.002	0.005	ITPKB/KLF7/VGLL4/PRKDC/THBS1/NFATC3/ULK2/LDLRAD4/HLX/LBH/CTDSP1/HDAC4/TGFBR2/GORASP1/SFMBT1/USF3/GSK3B/GATA2/EPHB1/RAPGEF2/TRIO/FOXO4/MECP2/SPRY3/LOXL2/ASAP1/SEMA4D/PTCH1/KLF4/SORL1/PRICKLE1/CORO1C/ULK1/ZFP36L1/PSEN1/SEMA7A/TERF2/FLCN/NF1/MED1/RARA/JAG1/LDLR/MAPK1/KREMEN1/RUNX1/ABCG1	47
purple	GO:0006997	nucleus organization	0.002	0.005	HABP4/DYRK3/SRPK2/HIPK2/NUP155/NEMP1/PRKCA/KDM3A/POLR1B/GOLM1/NEK6/PRKCB/NUP93	13
purple	GO:0045165	cell fate commitment	0.002	0.005	GATA2/PTCH1/KLF4/JAG1/PRKDC/BCL11B/MGA/MTOR/TAL1/IRF4/PSEN1/RARA	12
purple	GO:0040017	positive regulation of locomotion	0.002	0.006	GCNT2/PTK2/NCKAP1L/THBS1/PDPK1/FBXO31/PRKCA/INSR/MTOR/CSF1/SLC8A1/STK39/HDAC4/IQSEC1/TGFBR2/GATA2/GAB1/RAPGEF2/RREB1/RIPOR2/SASH1/FOXO4/AGO2/SEMA4D/ILK/CAMK1D/SHTN1/WNK1/SP1/SSH1/SEMA7A/MAPRE2/GPI/CRKL/MAPK1/HMOX1	36
purple	GO:0045786	negative regulation of cell cycle	0.002	0.006	HUS1/PRKDC/FBXO31/KANK2/SDE2/CTDSP1/GIGYF2/CTDSPL/FOXO4/KLF4/NACC2/CTDSP2/ZFP36L1/FOXN3/TAOK1/BTG2/PRPF19/DOT1L/TERF2/KAT2A/TP53BP2/TFAP4/TNFAIP3	23
purple	GO:0006470	protein dephosphorylation	0.002	0.006	PTPN7/TSC1/NCKAP1L/PTPN1/CAMTA1/MTOR/GBA/CTDSP1/CTDSPL/GSK3B/HTT/MFHAS1/PTPRJ/PPP2R2D/CTDSP2/SSH1/PTPN9/PPP4C/PDP2/PHLPP2/MTMR4/YWHAB/DUSP18/TNS3/INPP1/PFKFB4/SEMA4D/MTMR10/G6PC3	29
purple	GO:0046034	ATP metabolic process	0.002	0.007	PARP1/HDAC4/PPIF/CBFA2T3/FLCN/ZBTB20/INSR/PRKAG2/PSEN1/NDUFA10/FOXK1/BPGM/SLC25A25/DHTKD1/PFKM/GPI/PFKL	17
purple	GO:0051897	positive regulation of protein kinase B signaling	0.003	0.007	GCNT2/PTK2/THBS1/INSR/MTOR/SESN2/HIP1/MFHAS1/KLF4/ILK/PTPRJ/ZFP36L1/SMPD3/FLCN	14
purple	GO:0042475	odontogenesis of dentin-containing tooth	0.003	0.008	CNNM4/BCL11B/CSF1/RELT/SLC24A4/SMPD3	6
purple	GO:0090090	negative regulation of canonical Wnt signaling pathway	0.003	0.008	VGLL4/OTULIN/UBR5/WWOX/CSNK2A1/CSNK1E/VANGL1/PBXIP1/DISC1/GSK3B/TNIK/GRK6/TNFAIP3/KLF4/ILK/DDB1/WNK1/PRICKLE1/LMBR1L/PSEN1/CCDC88C/AXIN1/PKD1/DVL2/KREMEN1	25
purple	GO:0046854	phosphatidylinositol phosphate biosynthetic process	0.003	0.009	AGPAT4/CDS2/AGPAT3/LPCAT1/MECP2/PLA2G15/CHKA/LDLR/ITPKB/NAPEPLD/PIK3C2B/SMPD4/INPP1/OSBPL10/FADS1/PI4K2A/PITPNM2/SPTLC2/MTMR10/SMG1/SMPD3/ORMDL3/MTMR4/ITPKC	24
purple	GO:0048844	artery morphogenesis	0.003	0.009	ACVR2B/PLXND1/NDST1/PRICKLE1/ARID2/NF1/JAG1/LDLR	8
purple	GO:0048701	embryonic cranial skeleton morphogenesis	0.003	0.009	PAX5/TGFBR2/NDST1/CHST11/FOXN3/CRKL	6
purple	GO:0006606	protein import into nucleus	0.003	0.009	NUP155/UBR5/NUP62/KPNA6/FAM53C/E2F3/POM121/POM121C/PRICKLE1/PSEN1/NUP93/MED1/KPNB1/MAVS/BCL3/MAPK1/TSC1/GSK3B/RGS14/NXF1/PKD1/SMG1/UPF1	23
purple	GO:0001764	neuron migration	0.004	0.010	FBXO31/SRGAP2/DISC1/GATA2/RAPGEF2/SH3RF1/FYN/SHTN1/PSEN1/CRKL	10
purple	GO:0051345	positive regulation of hydrolase activity	0.004	0.010	RAB3GAP1/LARS1/C6orf89/TSC1/ARRB1/DOCK9/PDPK1/TFAP4/MTOR/ABL2/SRGAP2/IQSEC1/GSK3B/TBC1D1/RAPGEF2/RGS14/TBC1D9B/TBC1D22B/FYN/NOD1/HIP1/TBC1D25/ASAP1/SEMA4D/RABGAP1/TBC1D13/APAF1/CORO1C/HIP1R/RGS6/GNB5/TPM1/TBC1D2B/DVL2/FLCN/NF1/MAPRE2/RALGAPA2/SIPA1L3/BCL2L13/CRKL	41
purple	GO:0045596	negative regulation of cell differentiation	0.004	0.011	ITPKB/NFATC3/ULK2/LDLRAD4/HLX/LBH/CTDSP1/HDAC4/GORASP1/USF3/GSK3B/GATA2/EPHB1/RAPGEF2/TRIO/FOXO4/MECP2/SEMA4D/PTCH1/SORL1/PRICKLE1/CORO1C/ULK1/ZFP36L1/PSEN1/SEMA7A/FLCN/NF1/MED1/RARA/JAG1/LDLR/MAPK1/RUNX1/ABCG1	35
purple	GO:0042147	retrograde transport, endosome to Golgi	0.005	0.012	DNAJC13/SNX12/SORL1/MAP2K1/ATP9A/MAPK1/RNF126/EHD3/LMTK2/BET1L/VPS26B/WDR81/ANKFY1/TANC2	14
purple	GO:0009725	response to hormone	0.005	0.012	HADH/PRLR/PRKDC/UBR5/PTK2/TSC1/EIF4EBP2/ADIPOR2/THBS1/PDPK1/TFAP4/GOT2/PTPN1/INSR/KANK2/MTOR/WDTC1/SESN2/DHCR24/GBA/BTG2/PARP1/NCOA1/LBH/KDM3A/MBD5/HDAC4/TGFBR2/GSK3B/GAB1/TRERF1/FYN/FOXO4/KDM4C/RXRA/SORL1/SP1/PXN/ZFP36L1/SLC24A4/PRKCB/CNOT1/SREBF1/MED1/RARA/GRB2/SOGA1/GPI/MAPK1/HMOX1	50
purple	GO:0021510	spinal cord development	0.005	0.013	MTOR/TAL1/GIGYF2/GATA2/PTCH1/PKD1/NF1	7
purple	GO:0042060	wound healing	0.005	0.013	ADIPOR2/GATA2/TNFAIP3/B4GALT1/PTK2/THBS1/MTOR/RREB1/KLF4/SERPING1/STK24/MAP2K1/KREMEN1/SYT11/C6orf89/ITGA5/PRKCA/TGFBR2/DST/CREB3L2/ILK/VCL/ZFP36L1/TPM1/MAPK8IP3/NF1/HMOX1	27
purple	GO:0070373	negative regulation of ERK1 and ERK2 cascade	0.005	0.013	SIRT3/ARRB1/PTPN1/RGS14/SPRY3/KLF4/FLCN/NUP62/GBA/PTPRJ/SORL1/NF1/VGLL4/TSC1/THBS1/NLRC3/MTOR/SESN2/ABL2/DYRK3/ITPR1/GSK3B/HEG1/RIPOR2/TNFAIP3/HYOU1/PPIF/ZNF385A/MAPKAPK5/SLC24A4/LITAF	31
purple	GO:0019048	modulation by virus of host process	0.005	0.013	ULK2/INSR/RXRA/ULK1/NAPEPLD/TFAP4/IGF2R/SP1/CCNK	9
purple	GO:0001822	kidney development	0.005	0.013	NFIA/TSC1/KANK2/SEC61A1/GATA2/PLXND1/PTCH1/ILK/SGPL1/APAF1/PKD1/FLCN/NF1/RARA/JAG1/CRKL	16
purple	GO:0071260	cellular response to mechanical stimulus	0.005	0.014	TTN/PTK2/HABP4/STRBP/THBS1/CLCN6/BTG2/SLC8A1/HDAC4/TGFBR2/HTT/FYN/PTCH1/PKD1/GPI	15
purple	GO:0007369	gastrulation	0.006	0.015	PAX5/TSC1/EXT2/ITGA5/TTC39C/ECE1/TAL1/HLX/NCOA1/AFF3/TGFBR2/GATA2/NDST1/HIPK2/PTCH1/KLF4/ST14/WNK1/PRICKLE1/CHST11/ZFP36L1/PSEN1/DVL2/MED1/RARA/KAT2A/GRB2/TGIF2/GPI/MAPK1	30
purple	GO:0007586	digestion	0.006	0.015	EPB41/STK39/WNK1/HIP1R/LDLR	5
purple	GO:0007015	actin filament organization	0.006	0.016	TTN/TSC1/ARRB1/NCKAP1L/MPRIP/MTOR/MARCKSL1/SPTBN1/ADD2/NCK2/ADD1/FCHSD1/ELMO1/LIMK1/HIP1/SPTAN1/FCHSD2/SHTN1/CORO1C/SSH1/PXN/HIP1R/TPM1/GAS7/GRB2/MYO1F/MICAL3/DST/MECP2/LOXL2/ILK/PSEN1/CCDC88C/FURIN/TAOK1/NF1/KPNB1/LDLR	38
purple	GO:0007346	regulation of mitotic cell cycle	0.008	0.019	HUS1/PRKDC/TFAP4/FBXO31/PRKCA/INSR/KANK2/NUP62/TAL1/BTG2/SDE2/MTA3/CTDSP1/GIGYF2/UBE2E2/CTDSPL/KLHL18/MEPCE/FOXO4/MECP2/PTCH1/KLF4/NEK6/NACC2/DDB1/CTDSP2/ZFP36L1/FOXN3/PKD1/E4F1/SMPD3/TAOK1/TTC28	33
purple	GO:0060412	ventricular septum morphogenesis	0.008	0.019	TGFBR2/HEG1/TPM1/MED1/JAG1/MATR3/MDM4/PLXND1/NDST1	9
purple	GO:0007268	chemical synaptic transmission	0.008	0.020	SYT11/RAB3GAP1/EIF4EBP2/SLC4A8/MTOR/DISC1/SLC1A4/PNKD/SLC6A6/COLQ/GSK3B/EPHB1/RAPGEF2/CLCN3/FCHSD1/RGS14/FYN/MECP2/FCHSD2/CPEB3/SSH1/PSEN1/APBA2/TBC1D24/PRKCB/FBXL20/RARA/KAT2A/CRTC1/MAPK1	30
purple	GO:0098916	anterograde trans-synaptic signaling	0.008	0.020	SYT11/RAB3GAP1/EIF4EBP2/SLC4A8/MTOR/DISC1/SLC1A4/PNKD/SLC6A6/COLQ/GSK3B/EPHB1/RAPGEF2/CLCN3/FCHSD1/RGS14/FYN/MECP2/FCHSD2/CPEB3/SSH1/PSEN1/APBA2/TBC1D24/PRKCB/FBXL20/RARA/KAT2A/CRTC1/MAPK1	30
purple	GO:0030522	intracellular receptor signaling pathway	0.009	0.023	FAM120B/PDK3/RXRA/MED1/CNOT1/RARA/CRKL/OTULIN/UBR5/KANK2/PARP1/NCOA1/LBH/KDM3A/TRERF1/TNFAIP3/KDM4C/SREBF1	18
purple	GO:0008285	negative regulation of cell population proliferation	0.010	0.023	VGLL4/TSC1/BCL11B/THBS1/NLRC3/TFAP4/KANK2/NUP62/DHCR24/BTG2/MDM4/NCK2/PER2/HDAC4/ING5/TGFBR2/GATA2/EPHB1/RAPGEF2/E2F3/HMGA1/TNFAIP3/FOXO4/SMARCA2/B4GALT1/PTCH1/KLF4/NACC2/ILK/PTPRJ/ARID2/TPM1/MAP2K1/CBFA2T3/MNT/FLCN/NF1/MED1/RARA/HMOX1	40
purple	GO:0099537	trans-synaptic signaling	0.010	0.024	SYT11/RAB3GAP1/EIF4EBP2/SLC4A8/MTOR/DISC1/SLC1A4/PNKD/SLC6A6/COLQ/GSK3B/EPHB1/RAPGEF2/CLCN3/FCHSD1/RGS14/FYN/MECP2/FCHSD2/CPEB3/SSH1/PSEN1/APBA2/TBC1D24/PRKCB/FBXL20/RARA/KAT2A/CRTC1/MAPK1	30
purple	GO:0030029	actin filament-based process	0.010	0.024	TTN/NUP155/TSC1/ARRB1/NCKAP1L/PDPK1/MPRIP/PTPN1/MTOR/EPB41/MARCKSL1/ARHGEF11/ABL2/SRGAP2/SPTBN1/ADD2/NCK2/IQSEC1/TNIK/ADD1/GAB1/FCHSD1/EPB41L2/ELMO1/LIMK1/HIP1/PDLIM2/SPTAN1/ILK/FCHSD2/SHTN1/FGD6/CORO1C/SSH1/PXN/HIP1R/CCDC88C/TPM1/GAS7/TAOK1/NF1/WIPF2/GRB2/MYO1F/MICAL3	45
purple	GO:0045022	early endosome to late endosome transport	0.010	0.024	DNAJC13/LMTK2/SNX12/SORL1/MAP2K1/WDR81/MAPK1	7
purple	GO:0008298	intracellular mRNA localization	0.010	0.025	ZNF385A/ZFP36L1/CASC3/IGF2BP2/NUP155/TSC1/NUP62/NUP210/TGFBR2/IGF2BP3/POM121/POM121C/NXF1/SMG1/NUP93/NCBP3/UPF1	17
purple	GO:0006911	phagocytosis, engulfment	0.010	0.025	XKR6/ATP10A/ABCC1/ATP9A/ABCG1/SYT11/NCKAP1L/GATA2/THBS1/CLCN3/ELMO1/BET1L/ANKFY1/PLEKHM1	14
purple	GO:0021954	central nervous system neuron development	0.010	0.025	BCL11B/TAL1/BTG2/DISC1/GIGYF2/GATA2/EPHB1/RAPGEF2/PTCH1/PSEN1	10
purple	GO:0042472	inner ear morphogenesis	0.011	0.025	RAB3GAP1/ACVR2B/BCL11B/TTC39C/ECE1/TGFBR2/GATA2/EPHB1/LPCAT1/CCM2/HIPK2/NHS/KLF4/SLC25A25/PSEN1/DVL2/NF1/MED1/RARA/SDK2/JAG1/TGIF2/SIPA1L3/MAPK1	24
purple	GO:0060324	face development	0.011	0.025	RAB3GAP1/CSRNP1/SGPL1/MAP2K1/RARA/MAPK1	6
purple	GO:0008284	positive regulation of cell population proliferation	0.011	0.026	PRLR/GCNT2/PRKDC/PTK2/ARRB1/NCKAP1L/THBS1/PDPK1/PRKCA/CSNK2A1/INSR/MTOR/LDLRAP1/MARCKSL1/IL12RB2/CSF1/PBXIP1/HLX/RNF187/DISC1/FOSL2/LBH/MTA3/NCK2/HDAC4/TGFBR2/GATA2/RREB1/E2F3/TNFAIP3/SRPK2/HIPK2/MECP2/KDM4C/B4GALT1/ILK/SP1/SLC7A1/SMPD3/MED1/RARA/KAT7/DOT1L/CRKL/MAPK1/HMOX1	46
purple	GO:0099536	synaptic signaling	0.011	0.026	SYT11/RAB3GAP1/EIF4EBP2/SLC4A8/MTOR/DISC1/SLC1A4/PNKD/SLC6A6/COLQ/GSK3B/EPHB1/RAPGEF2/CLCN3/FCHSD1/RGS14/FYN/MECP2/FCHSD2/CPEB3/SSH1/PSEN1/APBA2/TBC1D24/PRKCB/FBXL20/RARA/KAT2A/CRTC1/CRKL/MAPK1	31
purple	GO:0051973	positive regulation of telomerase activity	0.011	0.026	MAP3K4/HMBOX1/KLF4/MAPKAPK5/MAP2K7/MAPK1/TERF2/POLM/SMPD3	9
purple	GO:0006897	endocytosis	0.012	0.027	SYT11/AAK1/XKR6/GAPVD1/ARRB1/CUBN/NCKAP1L/THBS1/PTPN1/INSR/CSNK1E/LDLRAP1/ABL2/EHD3/TGFBR2/MAPKAPK3/GATA2/DNAJC13/CLCN3/REPS1/IGF2R/ELMO1/HIP1/CLCN5/SNX12/LOXL2/FNBP1/FCHSD2/SORL1/LMBR1L/HIP1R/ANKFY1/GRB2/ATP9A/LDLR/MAPK1	36
purple	GO:0071526	semaphorin-plexin signaling pathway	0.012	0.028	PLXND1/SEMA4D/NCAM1/PLXNC1/SEMA7A	5
purple	GO:0097009	energy homeostasis	0.012	0.029	ACVR2B/HADH/PRLR/GCNT2/NAPEPLD/EHMT1/EXT2/CUBN/ADIPOR2/SLC11A2/PRKCA/CSF1/GBA/KDM3A/STK39/GIGYF2/PER2/GATA2/CLCN3/LPCAT1/LNPEP/IRF4/TNFAIP3/VCL/FLCN/NF1/PLEKHM1/TP53INP2/CRTC1	29
purple	GO:0001504	neurotransmitter uptake	0.013	0.032	SYT11/RAB3GAP1/ALDH5A1/SLC4A8/ALDH9A1/PNKD/PER2/COLQ/GSK3B/PSEN1/PRKCB/FBXL20	12
purple	GO:0031623	receptor internalization	0.014	0.032	ARFGEF2/ECE1/EHD3/LMTK2/SORL1/PSEN1/SNX25/ARRB1/PTPN1/INSR/LDLRAP1/FURIN/GRB2	13
purple	GO:0016575	histone deacetylation	0.014	0.034	ELK4/C6orf89/SIRT3/MTA3/PER2/HDAC4/TRERF1/RCOR1/SREBF1/MIER2	10
purple	GO:0043171	peptide catabolic process	0.015	0.034	XPNPEP1/ECE1/LNPEP/NPEPPS	4
purple	GO:0015914	phospholipid transport	0.016	0.036	XKR6/ATP10A/ABCC1/OSBPL10/PITPNM2/ATP9A/LDLR/ABCG1/SLC25A25/G6PC3	10
purple	GO:0060429	epithelium development	0.016	0.037	KLF7/ACVR2B/PRKDC/TSC1/ITGA5/BTBD7/BCL11B/PDPK1/KANK2/MTOR/CSF1/VANGL1/TAGLN2/FOSL2/LBH/TGFBR2/GSK3B/HEG1/PLXND1/ADD1/RAPGEF2/RREB1/CCM2/B4GALT1/PTCH1/KLF4/ILK/TAGLN/ST14/VCL/PRICKLE1/RILPL1/ZFP36L1/PSEN1/CCDC88C/MAP2K1/PKD1/DVL2/MED1/RARA/KAT2A/GRB2/MAFG/JAG1/POFUT1/SIPA1L3/MAPK1	47
purple	GO:0002052	positive regulation of neuroblast proliferation	0.016	0.037	BTG2/GATA2/ILK/NF1/DISC1/RERE/EPHB1	7
purple	GO:0071230	cellular response to amino acid stimulus	0.016	0.038	LARS1/MTOR/SESN2/CPEB4/FYN/CPEB3	6
purple	GO:0044539	long-chain fatty acid import into cell	0.016	0.038	SLC11A2/THBS1/SLC8A1/SLC1A4/PER2/SLC6A6/SLC36A1/FYN/SLC9A7/ACSL5/WNK1/SLC7A1/PSEN1/SLC24A4	14
purple	GO:0120162	positive regulation of cold-induced thermogenesis	0.017	0.038	ACVR2B/HADH/PRLR/EHMT1/ADIPOR2/KDM3A/PER2/LNPEP/IRF4/SORL1/FLCN	11
purple	GO:0033574	response to testosterone	0.017	0.038	THBS1/NCOA1/TRERF1/SREBF1/GPI/ADCY3/TFAP4/GBA/PARP1/LARP1/KLF4	11
purple	GO:0040013	negative regulation of locomotion	0.018	0.041	CCL28/ADIPOR2/THBS1/LDLRAD4/SRGAP2/RIPOR2/MECP2/SEMA4D/KLF4/ILK/PTPRJ/VCL/ARID2/CORO1C/STK24/TPM1/SEMA7A/FLCN/NF1/JAG1/HMOX1	21
purple	GO:0010608	posttranscriptional regulation of gene expression	0.018	0.041	EIF4G3/IGF2BP2/MATR3/GCNT2/PRKDC/HABP4/TSC1/EIF4EBP2/THBS1/TNRC6A/PRKCA/TNRC6C/MTOR/SESN2/SNIP1/NIBAN1/BTG2/NCK2/GIGYF2/PER2/DCP1A/TENT4A/DROSHA/LARP1/CPEB4/ZC3H12D/IGF2BP3/AGO2/CPEB3/ZNF385A/MAPKAPK5/ZFP36L1/MAP2K1/GSPT1/CNOT1/FXR2/CASC3/RARA/MKNK2/UPF1/BCL3/MAPK1/TNRC6B	43
purple	GO:0042733	embryonic digit morphogenesis	0.019	0.043	AFF3/PTCH1/MED1/ECE1/CHST11/PSEN1/RARA/KAT2A/KREMEN1	9
purple	GO:0030036	actin cytoskeleton organization	0.019	0.044	TTN/TSC1/ARRB1/NCKAP1L/PDPK1/MPRIP/PTPN1/MTOR/EPB41/MARCKSL1/ARHGEF11/ABL2/SPTBN1/ADD2/NCK2/IQSEC1/TNIK/ADD1/GAB1/FCHSD1/EPB41L2/ELMO1/LIMK1/HIP1/PDLIM2/SPTAN1/ILK/FCHSD2/SHTN1/FGD6/CORO1C/SSH1/PXN/HIP1R/TPM1/GAS7/TAOK1/NF1/GRB2/MYO1F/MICAL3	41
purple	GO:0006935	chemotaxis	0.020	0.046	KLF7/CCL28/PTK2/NCKAP1L/BCL11B/THBS1/ABCC1/CSF1/STK39/PLXND1/EPHB1/GAB1/TRIO/RIPOR2/FYN/SEMA4D/PTCH1/PTPRJ/NCAM1/CAMK1D/WNK1/PLXNC1/RPS6KA5/MAP2K1/NEO1/SEMA7A/CRKL/MAPK1	28
purple	GO:0071356	cellular response to tumor necrosis factor	0.021	0.047	OTULIN/THBS1/GBA/AFF3/SMPD4/HDAC4/TNFAIP3/TRAF1/ILK/ZFP36L1/TRAF3/CDIP1/SMPD3/KAT2A/SPATA2/MAP2K7/MAPK1	17
purple	GO:0003181	atrioventricular valve morphogenesis	0.021	0.047	MATR3/MTOR/MDM4/TGFBR2/JAG1	5
purple	GO:0048709	oligodendrocyte differentiation	0.022	0.048	TAL1/PRPF19/PSEN1/MAP2K1/NF1/LDLR/MAPK1/SH3TC2/MTOR/CSF1/GBA/SRGAP2/DISC1/ILK/CRKL	15
purple	GO:0001649	osteoblast differentiation	0.022	0.048	ACVR2B/PTK2/IARS1/WWOX/HDAC4/DNAJC13/VCAN/SEMA4D/PTCH1/ILK/SEMA7A/NF1/JAG1/TP53INP2/EXT2/CSF1/SLC8A1/SMPD3/MAPK1/KREMEN1/RUNX1	21
purple	GO:0051495	positive regulation of cytoskeleton organization	0.022	0.049	RAB3GAP1/TSC1/ENTR1/NCKAP1L/INSR/NUP62/MTOR/VPS13D/TAL1/NCK2/GSK3B/HTT/FCHSD1/MAP3K4/LIMK1/MECP2/HMBOX1/ANK1/ASAP1/FCHSD2/PPIF/MAPKAPK5/PXN/HIP1R/ULK1/TPM1/CNOT1/SMPD3/TERF2/SMCR8/GRB2/MAP2K7/MARK4/MAPK1/MIEF1/ABCG1	36
greenyellow	GO:0046902	regulation of mitochondrial membrane permeability	1.9e-13	3.8e-11	ATF2/SLC25A5/VDAC2/BNIP3L/ACAA2/PMAIP1	6
greenyellow	GO:0061512	protein localization to cilium	2.5e-10	1.9e-08	HSPD1/GRPEL2/TOMM7/HSP90AA1/BAG4/TIMM8B/BNIP3L/SH3GLB1/UBE2D3/SEC62/KPNA5/POT1/RAN/KPNA3/RANBP6/PHB2/UFM1/RAB11A/PEX19/CD36/PEX2/PAQR3/ARL5B/TMED10/NPM1/BARD1/SKP1/VCPIP1/KNTC1	29
greenyellow	GO:0090314	positive regulation of protein targeting to membrane	6.5e-08	3.5e-06	BARD1/BAG4/UFM1/DERL2/CD36/TOMM7/CPSF6/RAB21/PPP1R12A/RAN/REEP5/BNIP3L/SH3GLB1/UHMK1/UBE2D3/PPP1CC	16
greenyellow	GO:0032869	cellular response to insulin stimulus	1.2e-07	5.1e-06	NUCKS1/OPA1/SNX5/PIK3CA/CRY1/PTPN2/PNPT1/SRSF6/EPM2AIP1/CPEB2/PHIP/APEX1/BRIP1/KLF4/CD36	15
greenyellow	GO:0006839	mitochondrial transport	6.9e-07	2.5e-05	ATF2/HSPD1/GRPEL2/SFXN1/TOMM7/SLC25A5/VDAC2/HSP90AA1/SLC25A24/PNPT1/SLC39A8/BAG4/TIMM8B/PMAIP1/BNIP3L/SH3GLB1/OPA1/UBE2D3/ACAA2	19
greenyellow	GO:0009755	hormone-mediated signaling pathway	7.9e-07	2.5e-05	CRY1/CLOCK/PHB/PHB2/UFM1/NUCKS1/PIK3CA/PTPN2/EIF4E/OPA1/CPEB2/PHIP/APEX1/GNG2/UBE3A/BRIP1/SNX5	17
greenyellow	GO:0001666	response to hypoxia	1.4e-05	3.2e-04	PHB2/PMAIP1/VHL/BNIP3L/OPA1/CPEB2/BRIP1/ACAA2/HSPD1	9
greenyellow	GO:0007202	activation of phospholipase C activity	1.4e-05	3.2e-04	ITK/PHB2/PHB/RHOC	4
greenyellow	GO:0006606	protein import into nucleus	1.5e-05	3.2e-04	BARD1/FYTTD1/NPM1/KPNA5/CPSF6/PPP1R12A/RAN/KPNA3/RANBP6/PHB2/HNRNPA1/UFM1/UHMK1/CD36/PPP1CC	15
greenyellow	GO:0051028	mRNA transport	1.5e-05	3.2e-04	EIF5A2/FYTTD1/NPM1/SLC25A5/CPSF6/RAN/SLC25A24/PNPT1/SLBP/HNRNPA1/YBX1/LRRC8C/FMR1	13
greenyellow	GO:0048026	positive regulation of mRNA splicing, via spliceosome	2.9e-05	0.001	BARD1/DCP2/NPM1/CNOT7/CPSF6/NUDT21/SRSF2/PNPT1/BAG4/HNRNPA1/SRSF6/YBX1/SYNCRIP/FMR1/APEX1	15
greenyellow	GO:0050821	protein stabilization	3.3e-05	0.001	HSPD1/CMTM6/NPM1/TOMM7/KRAS/RAB21/HSP90AA1/NAA15/BAG4/USP47/PHB2/VHL/SH3GLB1/PEX19/PEX2/IFT46/PHB	17
greenyellow	GO:0015914	phospholipid transport	3.6e-05	0.001	SLC25A5/SLC25A24/LRRC8C/ATP8A1	4
greenyellow	GO:0030150	protein import into mitochondrial matrix	4.8e-05	0.001	HSPD1/SEC62/GRPEL2/TOMM7/PEX2/TMED10	6
greenyellow	GO:0007005	mitochondrion organization	5.0e-05	0.001	ATF2/SLC25A5/VDAC2/HSP90AA1/TIMM8B/PMAIP1/BNIP3L/OPA1/ACAA2/HSPD1/CISD2/GRPEL2/TOMM7/PNPT1/NDUFB4/BAG4/TFAM/PHB2/SH3GLB1/UBE2D3/PHB	21
greenyellow	GO:0046718	viral entry into host cell	5.4e-05	0.001	NUCKS1/HSPD1/ARL8B/ITGB1/KPNA3/TRIM59/TRIM32/IFIT1/PHB2/FMR1/TRIM13/PHB	12
greenyellow	GO:0010212	response to ionizing radiation	7.4e-05	0.001	NUCKS1/MAP4K3/RNF168/NPM1/ITGB1/KRAS/CRY1/ZBTB1/GADD45A/OPN3/CLOCK/TRIM32/USP47/FMR1/PPP1CC/TRIM13	16
greenyellow	GO:0006914	autophagy	7.6e-05	0.001	PIK3CA/SLC25A5/EXOC8/VPS26A/BNIP3L/SH3GLB1/TRIM13/SNX5/ARL8B/TOMM7/PHB2/UFM1/SNAPIN/HSP90AA1/EEF1A1/CISD2/CISD1	17
greenyellow	GO:0031123	RNA 3'-end processing	8.0e-05	0.001	BARD1/CPSF6/NUDT21/ZNF473/PNPT1/SLBP/RPRD1A	7
greenyellow	GO:0034644	cellular response to UV	1.8e-04	0.002	NUCKS1/NPM1/CRY1/ZBTB1/GADD45A/OPN3/CLOCK/USP47/FMR1/PIK3CA/LRRC8C	11
greenyellow	GO:0045429	positive regulation of nitric oxide biosynthetic process	2.4e-04	0.003	HSP90AA1/KLF4/CD36/CYB5B	4
greenyellow	GO:0051973	positive regulation of telomerase activity	2.9e-04	0.003	DCP2/POT1/HNRNPA1/HSP90AA1/KLF4/ZBTB1/PHB	7
greenyellow	GO:0000184	nuclear-transcribed mRNA catabolic process, nonsense-mediated decay	4.5e-04	0.004	DCP2/NPM1/CNOT7/ZCCHC17/PNPT1/YBX1/SYNCRIP/FMR1/APEX1/PPP1R8/HNMT/MBD4/ITPA/PDE4D/ETF1	15
greenyellow	GO:0043966	histone H3 acetylation	0.001	0.005	ATF2/NAA50/KANSL2/TADA1/CLOCK/ING3/EID1/SET/NAA15/DLD	10
greenyellow	GO:0007018	microtubule-based movement	0.001	0.005	ARL8B/RAB21/MAP1A/SNAPIN/OPA1/IFT46	6
greenyellow	GO:0046794	transport of virus	0.001	0.005	KPNA3/IFIT1/FMR1	3
greenyellow	GO:0006120	mitochondrial electron transport, NADH to ubiquinone	0.001	0.006	PIK3CA/CISD1/ISCU/OPN3/PNPT1/PHB2/EPM2AIP1/PRXL2C/IL6ST/COX8A/NDUFB4/DLD/PPP1CC/CYB5B	14
greenyellow	GO:0000422	autophagy of mitochondrion	0.001	0.006	EIF5A2/MRPL58/ETF1/CISD2/TOMM7/SLC25A5/PHB2/BNIP3L/UFM1/PIK3CA/EXOC8/MAP1A/SNAPIN/SET	14
greenyellow	GO:0050709	negative regulation of protein secretion	0.001	0.007	BARD1/TOMM7/ACSL4/RAN/NDFIP2/IER3IP1/CLOCK/BAG4/UFM1/RAB11A/DERL2/NSD2/BNIP3L/SH3GLB1/UHMK1/UBE2D3/CD36/TMED10/MAP1A/NPM1/ITGB1/HSP90AA1/VCPIP1	23
greenyellow	GO:0002244	hematopoietic progenitor cell differentiation	0.001	0.008	SOS1/ZBTB1/NUDT21/ATF2	4
greenyellow	GO:0019048	modulation by virus of host process	0.001	0.009	NUCKS1/FMR1/PHB/PHB2	4
greenyellow	GO:0008298	intracellular mRNA localization	0.001	0.009	EIF5A2/FYTTD1/NPM1/CPSF6/RAN/PNPT1/SLBP/HNRNPA1/YBX1/FMR1/DCP2	11
greenyellow	GO:0042307	positive regulation of protein import into nucleus	0.001	0.010	HSPD1/GRPEL2/KPNA5/TOMM7/RAN/KPNA3/HSP90AA1/RANBP6/PHB2/UFM1/PEX19/CD36/PEX2	13
greenyellow	GO:0042531	positive regulation of tyrosine phosphorylation of STAT protein	0.003	0.017	IL6ST/CNOT7/PTPN2/VHL/GADD45A	5
greenyellow	GO:0032212	positive regulation of telomere maintenance via telomerase	0.004	0.024	DCP2/POT1/HNRNPA1/USP44/KNTC1	5
greenyellow	GO:0090305	nucleic acid phosphodiester bond hydrolysis	0.004	0.024	CPSF6/NUDT21/PPP1R8/DCP2/CNOT7/PNPT1/APEX1	7
greenyellow	GO:0002181	cytoplasmic translation	0.004	0.027	RPL15/EIF3F/EIF3J/CPEB2/RPL9/RPS23/ETF1/FMR1/RPL3	9
greenyellow	GO:0006979	response to oxidative stress	0.004	0.027	FBLN5/CD36/ATF2/HSPD1/RCAN1/SLC25A24/PNPT1/NDUFB4/NUDT2/CYB5B/KLF4/CPEB2/LIAS/APEX1/UBE3A	15
greenyellow	GO:0071354	cellular response to interleukin-6	0.005	0.028	IL6ST/PTPN2/PHB	3
greenyellow	GO:0045071	negative regulation of viral genome replication	0.005	0.028	TRIM32/TRIM13/NUCKS1/ARL8B/CNOT7/ITGB1/KPNA3/TRIM59/IFIT1/FMR1/PHB/EIF3F/RAN/PHB2	14
greenyellow	GO:0007613	memory	0.006	0.032	ITGB1/KRAS/MAP1A/ATP8A1/UBE3A/RCAN1/AFF2	7
greenyellow	GO:0023035	CD40 signaling pathway	0.006	0.032	ITGB1/PHB2/PHB	3
greenyellow	GO:0051897	positive regulation of protein kinase B signaling	0.007	0.038	PIK3CA/ITGB1/HSP90AA1/BAG4/PHB/KLF4	6
greenyellow	GO:0051209	release of sequestered calcium ion into cytosol	0.007	0.038	CRY1/PTPN2/NRIP1/CD36/TTC39B/BARD1/SKP1/PDE4D	8
greenyellow	GO:0032922	circadian regulation of gene expression	0.009	0.048	CRY1/NRIP1/CLOCK/PPP1CC/OPN3/UBE3A/CBX3	7
greenyellow	GO:0018105	peptidyl-serine phosphorylation	0.009	0.049	GADD45A/PAQR3/PDE4D/PIK3CA/HSP90AA1/BAG4/UHMK1/STK38L	8
lightcyan	GO:0000184	nuclear-transcribed mRNA catabolic process, nonsense-mediated decay	1.5e-15	1.7e-13	PABPC4/RNASEL/DCP1A/TENT4A/ZC3HAV1/AGO2/SAMD4A/ZFP36L1/AKT1/PARN/FTO/NUDT3/UPP1/NUDT5/ENTPD7/DICER1/SAMHD1	17
lightcyan	GO:0090090	negative regulation of canonical Wnt signaling pathway	7.8e-15	5.8e-13	CTNNBIP1/MACF1/VANGL1/USP34/ZEB2/LRRFIP2/TCF7/ANKRD6/CDK14/TBL1X/AMER1/XIAP/STK3/PPP1CA/CCNY/WNK1/NLK	17
lightcyan	GO:0030308	negative regulation of cell growth	1.2e-12	4.6e-11	BCL2L11/WWC3/STK3/YY1/AKT1/MAPK1/RUNX1/MACF1/CHD7/SEMA4D/FTO/PAFAH1B1/SPAG9/NCAPG2/NIN/ZFP36L1/IQGAP1/CLSTN1/CEP43/SMARCA2/TCHP	21
lightcyan	GO:0018108	peptidyl-tyrosine phosphorylation	2.7e-12	8.6e-11	LRP8/IL6R/ZFYVE28/IL15/CEP43/NCAPG2/SEMA4D/CBL/SH2B3/IQGAP1/NOD2/ITGB3/DSTYK/IGF1R/DYRK1A	15
lightcyan	GO:0035338	long-chain fatty-acyl-CoA biosynthetic process	1.5e-10	4.6e-09	ACSL1/ELOVL5/ACSF3/ELOVL1	4
lightcyan	GO:0042060	wound healing	8.8e-10	2.3e-08	LRIG2/MYLK/UBASH3B/ANO6/SH2B3/SCARF1/THBD/ARFGEF1/MACF1/PABPC4/SPARC/DST/ZFP36L1/ABHD2/ITGB3	15
lightcyan	GO:0007416	synapse assembly	1.2e-09	2.4e-08	CLSTN1/IL1RAP/SEMA4D/DLG5/IQGAP1/RCC2/MACF1/PLXNB2/LRP8/PKP4/SPARC/DST/MTSS1/IGF1R/PAFAH1B1	15
lightcyan	GO:0046330	positive regulation of JNK cascade	6.1e-09	1.1e-07	SH3RF3/ANKRD6/STK3/AKT1/IGF1R/NOD2/PAFAH1B1/TAOK1/IRAK1/ZFP36L1/MAPK1	11
lightcyan	GO:0043406	positive regulation of MAP kinase activity	1.0e-08	1.7e-07	LRP8/IL6R/DSTYK/PIK3R4/ZFYVE28/ACSL1/CEP43/LMTK2/NCAPG2/IRAK1/STK3/UVRAG/CBL/UBASH3B/CCNY/WNK1/SH2B3/AKT1/PARP16/IQGAP1/IGF1R/NOD2/TAOK1/PIP4K2B/ITGB3/PARN/MAPK1	27
lightcyan	GO:0016358	dendrite development	1.4e-07	2.1e-06	LRP8/CUX1/FBXO31/PAFAH1B1/SEMA4D/IQGAP1/KIDINS220/DLG5/SCARF1	9
lightcyan	GO:0007596	blood coagulation	1.8e-07	2.4e-06	UBASH3B/ANO6/SH2B3/THBD/PABPC4/ITGB3/WNK1/ELOVL1	8
lightcyan	GO:0006479	protein methylation	1.9e-07	2.4e-06	NSD2/BCOR/NSD3/PHF19/KMT2A/CTCF/SMARCB1/SETD4	8
lightcyan	GO:0001822	kidney development	5.3e-07	6.3e-06	IL6R/NID1/MTSS1/IQGAP1/CTNNBIP1/AMER1/BCL2L11/SRD5A1/DLG5	9
lightcyan	GO:0030166	proteoglycan biosynthetic process	1.6e-06	1.8e-05	SOAT1/IL15/AGO2/ARFGEF1/ST3GAL6/CHST12/TMTC2/MAN2A2/TMEM106A/FUT11	10
lightcyan	GO:0050767	regulation of neurogenesis	1.6e-06	1.8e-05	CLSTN1/MACF1/LRP8/IL1RAP/CUX1/SEMA4D/DLG5/NIN/DICER1/FBXO31/PAFAH1B1/PLXNB2/CHD7/AKT1	14
lightcyan	GO:0030282	bone mineralization	4.7e-06	4.9e-05	ACVR2B/BCOR/ANO6/RFLNB/SLC24A4	5
lightcyan	GO:0030335	positive regulation of cell migration	1.4e-05	1.5e-04	IL6R/IL1R1/MYLK/DIAPH1/SPARC/CEP43/AGO2/SEMA4D/WNK1/ANO6/AKT1/IQGAP1/IGF1R/FBXO31/ITGB3/SPAG9/MAPK1	17
lightcyan	GO:0006306	DNA methylation	1.5e-05	1.5e-04	DNMT3A/KDM1B/KMT2A/FOS/FTO/CTCF	6
lightcyan	GO:0009267	cellular response to starvation	1.8e-05	1.7e-04	DNMT3A/ATG7/PIK3R4/IL15/ACSL1/SRD5A1/LARS1/SPARC/CPEB4/UPP1/FADS1/CBL/FOS/AKT1/NOD2/MAPK1	16
lightcyan	GO:0070588	calcium ion transmembrane transport	1.9e-05	1.8e-04	SLC24A4/AKT1/SLC24A1/CACNA1I/DIAPH1/CHD7/UBASH3B/ANO6/MYLK	9
lightcyan	GO:0001974	blood vessel remodeling	2.0e-05	1.8e-04	GPR137B/IL15/UBASH3B/ITGB3/RUNX1/ACVR2B/CHD7	7
lightcyan	GO:0033574	response to testosterone	3.7e-05	3.2e-04	SRD5A1/MSN/GNRH1/CBL/TRERF1/FOS/AKT1/ABHD2	8
lightcyan	GO:0030593	neutrophil chemotaxis	4.2e-05	3.4e-04	IL6R/IL1R1/MSN/WNK1/ANO6/AKT1/NOD2/MAPK1/CKLF	9
lightcyan	GO:0031668	cellular response to extracellular stimulus	4.6e-05	3.7e-04	ATG7/PIK3R4/IL15/SRD5A1/LARS1/CPEB4/UPP1/FADS1/CBL/FOS/MAPK1/MAP3K1/AKT1	13
lightcyan	GO:0001649	osteoblast differentiation	4.8e-05	3.7e-04	CTNNBIP1/IL6R/ACVR2B/SPARC/BCOR/SEMA4D/ANO6/AKT1/RFLNB/TPM4/MAPK1/RUNX1	12
lightcyan	GO:0006024	glycosaminoglycan biosynthetic process	5.3e-05	4.0e-04	IL15/CEMIP2/AKT1/ST3GAL6/CHST12/CLN6	6
lightcyan	GO:0006869	lipid transport	7.8e-05	0.001	SOAT1/ASXL2/OSBPL10/ATP10D/ACSL1/GM2A/SERAC1/ANO6/AKT1/ATP8B4/SLCO3A1/FTO/ITGB3/ABCC3/PITPNC1/PITPNB	16
lightcyan	GO:0031331	positive regulation of cellular catabolic process	9.3e-05	0.001	BCL2L11/ATG7/DCP1A/ZBTB20/TENT4A/EPM2A/ZC3HAV1/AMER1/MSN/AGO2/UVRAG/SAMD4A/ZFP36L1/AKT1/SNX33/PARN/NOD2/FTO/PIP4K2B/TRIM68	20
lightcyan	GO:0007169	transmembrane receptor protein tyrosine kinase signaling pathway	9.6e-05	0.001	LRIG2/MPZL1/DSTYK/ZFYVE28/SH3TC2/LMTK2/MTSS1/PTP4A3/GAB2/CBL/UBASH3B/PTPRE/SH2B3/AKT1/IQGAP1/IGF1R/PIP4K2B/ITGB3/MAPK1	19
lightcyan	GO:0071277	cellular response to calcium ion	1.2e-04	0.001	DNMT3A/SPARC/PPP1CA/FOS/AKT1/MAPK1/LOXL2/GNRH1/WNK1/IQGAP1/ATG7/APTX	12
lightcyan	GO:0006631	fatty acid metabolic process	1.5e-04	0.001	ELOVL5/FADS1/ELOVL1/ACSL1/AKT1/ABHD2/ACSF3	7
lightcyan	GO:0007179	transforming growth factor beta receptor signaling pathway	1.5e-04	0.001	CBL/ZFP36L1/AKT1/IQGAP1/MAPK1/LRP8/DSTYK/KIDINS220/ZEB2/ACVR2B/SRD5A1/XIAP/PTP4A3/FOS/ZFHX3/ITGB3/MTMR4/NLK	18
lightcyan	GO:0046475	glycerophospholipid catabolic process	1.6e-04	0.001	NUDT3/UPP1/NUDT5/ENTPD7/SAMHD1/SYNJ2	6
lightcyan	GO:0010976	positive regulation of neuron projection development	2.0e-04	0.001	MACF1/SEMA4D/NIN/PAFAH1B1/PLXNB2/LRP8/LRIG2/KIDINS220/CUX1/AKT1/IQGAP1/FBXO31/SCARF1/RCC2/TCHP	15
lightcyan	GO:0051384	response to glucocorticoid	2.0e-04	0.001	BCL2L11/SRD5A1/SPARC/GNRH1/ZFP36L1/FOS/TRERF1/DDX54/ABHD2/TRIM68	10
lightcyan	GO:0001666	response to hypoxia	2.4e-04	0.001	MDM4/DNMT3A/ATG7/CPEB4/IRAK1/CBL/ZFP36L1/AKT1/PLOD1/LOXL2	10
lightcyan	GO:0006349	regulation of gene expression by genetic imprinting	2.7e-04	0.002	DNMT3A/KDM1B/CTCF	3
lightcyan	GO:0007422	peripheral nervous system development	2.9e-04	0.002	SH3TC2/DICER1/AKT1/RUNX1	4
lightcyan	GO:0051642	centrosome localization	3.0e-04	0.002	NIN/NDE1/PAFAH1B1/GPSM2	4
lightcyan	GO:0048469	cell maturation	3.2e-04	0.002	IL15/ROPN1L/SEMA4D/SLC24A4/ABHD2/RFLNB/SCARF1/CLSTN1	8
lightcyan	GO:0048026	positive regulation of mRNA splicing, via spliceosome	3.4e-04	0.002	DCP1A/TENT4A/ZC3HAV1/AGO2/SAMD4A/ZFP36L1/PARN/FTO/PABPC4/RNASEL/AKT1/DYRK1A	12
lightcyan	GO:0016572	histone phosphorylation	3.5e-04	0.002	BCOR/NSD3/PHF19/KMT2A/CTCF/SMARCB1/NCAPG2/ATXN7/NSD2/KDM1B/TRERF1/TBL1X/NCOA3/SETD4	14
lightcyan	GO:0050819	negative regulation of coagulation	3.6e-04	0.002	UBASH3B/ANO6/SH2B3/THBD/PABPC4/ITGB3	6
lightcyan	GO:0060079	excitatory postsynaptic potential	3.6e-04	0.002	CTNNBIP1/MACF1/VANGL1/USP34/ZEB2/LRRFIP2/TCF7/ANKRD6/CDK14/TBL1X/AMER1/XIAP/STK3/PPP1CA/CCNY/WNK1/AKT1/NLK	18
lightcyan	GO:0001764	neuron migration	3.9e-04	0.002	LRIG2/GNRH1/FBXO31/PLXNB2/NDE1/PAFAH1B1	6
lightcyan	GO:0001890	placenta development	5.0e-04	0.003	ZFP36L1/AKT1/MAPK1/STK3/DHCR24/BCL2L11/SRD5A1/GNRH1/CHD7/CBL	10
lightcyan	GO:0008360	regulation of cell shape	0.001	0.003	RCC2/MACF1/LRP8/PLEKHO1/DIAPH1/SPARC/CUX1/MSN/SEMA4D/FBXO31/PAFAH1B1/SPAG9/PLXNB2	13
lightcyan	GO:0035278	miRNA mediated inhibition of translation	0.001	0.003	DCP1A/TENT4A/CPEB4/AGO2/SAMD4A/ZFP36L1/PARN/FTO/PPP1CA/DNAJC3/NOD2/MAPK1/PLXNB2/AKT1/LSM14B	15
lightcyan	GO:0001960	negative regulation of cytokine-mediated signaling pathway	0.001	0.004	IL1R1/IRAK1/TRIM44/SH2B3/PAFAH1B1/RFFL/SAMHD1	7
lightcyan	GO:0007167	enzyme linked receptor protein signaling pathway	0.001	0.004	LRIG2/MPZL1/DSTYK/SPTBN1/ZEB2/ACVR2B/ZFYVE28/SH3TC2/LMTK2/XIAP/MTSS1/PTP4A3/GAB2/CBL/UBASH3B/PTPRE/SH2B3/FOS/AKT1/IQGAP1/IGF1R/PIP4K2B/ITGB3/MTMR4/MAPK1/NLK	26
lightcyan	GO:0030316	osteoclast differentiation	0.001	0.004	CTNNBIP1/GPR137B/IL15/GAB2/UBASH3B/ZFP36L1/FOS/PAFAH1B1/RUNX1/PABPC4/NCAPG2/SH2B3	12
lightcyan	GO:1901224	positive regulation of NIK/NF-kappaB signaling	0.001	0.004	IRAK1/PTP4A3/TRIM44/NOD2/NFAT5/DICER1/AKT1	7
lightcyan	GO:0015914	phospholipid transport	0.001	0.005	OSBPL10/ATP10D/ANO6/ATP8B4/PITPNC1/PITPNB	6
lightcyan	GO:0002009	morphogenesis of an epithelium	0.001	0.005	VANGL1/ANKRD6/MSN/DLG5/PAFAH1B1/CTNNBIP1/MDM4/MYLK/CHD7/STK3/MTSS1/PPP1CA/ITGB3/PLXNB2	14
lightcyan	GO:0051209	release of sequestered calcium ion into cytosol	0.001	0.005	SOAT1/ASXL2/DIAPH1/GM2A/CHD7/UVRAG/UBASH3B/AKT1/FTO/PAFAH1B1/ITGB3/GPSM2	12
lightcyan	GO:0006637	acyl-CoA metabolic process	0.001	0.006	ACSL1/ELOVL5/ACSF3/ELOVL1/ST3GAL6/CHST12	6
lightcyan	GO:0007411	axon guidance	0.001	0.006	MACF1/LRP8/PLEKHO1/KIDINS220/LMTK2/CUX1/SEMA4D/NIN/DICER1/IQGAP1/FBXO31/PAFAH1B1/TAOK1/SPAG9/PLXNB2	15
lightcyan	GO:0045597	positive regulation of cell differentiation	0.001	0.006	CTNNBIP1/MACF1/LRP8/IL6R/ASXL2/ZEB2/ACVR2B/NFKBIZ/IL15/CUX1/LOXL2/STK3/SEMA4D/NIN/ZFP36L1/FOS/DICER1/AKT1/FBXO31/PAFAH1B1/SPAG9/NCOA3/PLXNB2/RUNX1	24
lightcyan	GO:0045671	negative regulation of osteoclast differentiation	0.001	0.006	CTNNBIP1/GPR137B/UBASH3B/ZFP36L1/FOS/RUNX1/NFKBIZ/IL15/TCF7	9
lightcyan	GO:0043547	positive regulation of GTPase activity	0.001	0.006	RCC2/GPR137B/PKP4/LARS1/SEMA4D/RABGAP1/DENND1A/GAPVD1/WNK1/IQGAP1/PAFAH1B1/RAP1GAP2/PLXNB2/ARFGEF1	14
lightcyan	GO:0007565	female pregnancy	0.001	0.006	KPNA6/GNRH1/AGO2/FOS/AKT1/THBD/MAPK1	7
lightcyan	GO:0021675	nerve development	0.002	0.007	LRIG2/CHD7/SLC24A4/DICER1	4
lightcyan	GO:0046777	protein autophosphorylation	0.002	0.007	IQGAP1/IGF1R/DYRK1A/LMTK2/IRAK1/WNK1/AKT1/TAOK1/NLK	9
lightcyan	GO:0032922	circadian regulation of gene expression	0.002	0.008	ATG7/SRD5A1/NFYA/GNRH1/PPP1CA/KMT2A/ZFHX3/TOP1/DYRK1A	9
lightcyan	GO:0007163	establishment or maintenance of cell polarity	0.002	0.008	FRMD4B/MSN/NDE1/PAFAH1B1/GPSM2/ARFGEF1/DST/DLG5	8
lightcyan	GO:0030155	regulation of cell adhesion	0.002	0.008	RCC2/GNRH1/SEMA4D/UBASH3B/DLG5/WNK1/SH2B3/AKT1/PLXNB2/RUNX1/MACF1/NID1/PKP4/NFKBIZ/IL15/IRAK1/IQGAP1/NOD2/NFAT5/ZFHX3	20
lightcyan	GO:0050807	regulation of synapse organization	0.002	0.009	CLSTN1/LRP8/IL1RAP/SPARC/SEMA4D/DLG5/PAFAH1B1	7
lightcyan	GO:0044539	long-chain fatty acid import into cell	0.003	0.010	SLC1A4/ACSL1/WNK1/SLC24A4/AKT1/SLC24A1/ITGB3	7
lightcyan	GO:0071320	cellular response to cAMP	0.003	0.011	SRD5A1/SPARC/ZFP36L1/FOS/THBD	5
lightcyan	GO:0034394	protein localization to cell surface	0.003	0.011	LRIG2/AKT1/SNX33	3
lightcyan	GO:0042552	myelination	0.003	0.012	SH3TC2/DICER1/AKT1	3
lightcyan	GO:0030431	sleep	0.003	0.012	SRD5A1/FOS/CACNA1I	3
lightcyan	GO:0045444	fat cell differentiation	0.003	0.012	ASXL2/STK3/ZFP36L1/AKT1/FTO/RNASEL	6
lightcyan	GO:0043086	negative regulation of catalytic activity	0.003	0.013	ZFYVE28/CEP43/NCAPG2/CBL/UBASH3B/WNK1/SH2B3/AKT1/PIP4K2B/RCC2/DHCR24/LMTK2/XIAP/SEMA4D/PPP1R26/DNAJC3/IQGAP1/RFFL/ARFGEF1	19
lightcyan	GO:0048661	positive regulation of smooth muscle cell proliferation	0.004	0.014	CTNNBIP1/IL6R/IL15/IRAK1/AKT1/MAPK1/RUNX1	7
lightcyan	GO:0001933	negative regulation of protein phosphorylation	0.004	0.014	ZFYVE28/CEP43/NCAPG2/SEMA4D/CBL/UBASH3B/WNK1/SH2B3/DNAJC3/AKT1/PIP4K2B/SPAG9/PPP1R26	13
lightcyan	GO:1901361	organic cyclic compound catabolic process	0.004	0.015	PABPC4/RNASEL/DCP1A/SRD5A1/TENT4A/NUDT3/UPP1/ZC3HAV1/AGO2/NUDT5/ENTPD7/SAMD4A/ZFP36L1/DICER1/AKT1/PARN/FTO/SCARF1/SAMHD1	19
lightcyan	GO:0071380	cellular response to prostaglandin E stimulus	0.004	0.016	GNRH1/YY1/AKT1	3
lightcyan	GO:0000226	microtubule cytoskeleton organization	0.005	0.016	ATXN7/TUBGCP3/NIN/NDE1/TAOK1/DYRK1A/CEP43/DST/PAFAH1B1/UVRAG/GPSM2	11
lightcyan	GO:0097194	execution phase of apoptosis	0.005	0.016	DICER1/AKT1/TAOK1/RFFL/BLCAP	5
lightcyan	GO:0034377	plasma lipoprotein particle assembly	0.005	0.017	SOAT1/PLAGL2	2
lightcyan	GO:1990573	potassium ion import across plasma membrane	0.005	0.017	SLC1A4/ACSL1/WNK1/SLC24A4/AKT1/SLC24A1	6
lightcyan	GO:0007080	mitotic metaphase plate congression	0.005	0.017	NDE1/PAFAH1B1/GPSM2/GAB2/CBL/SPAG9/UVRAG	7
lightcyan	GO:0006470	protein dephosphorylation	0.005	0.017	PTP4A3/UBASH3B/PTPRE/MTMR4/DUSP18/MTMR12/SYNJ2/APTX/SEMA4D/PPP1R26/PPP1CA/PPP2R2D/DUSP16/RPRD1B	14
lightcyan	GO:0010763	positive regulation of fibroblast migration	0.005	0.017	RCC2/MACF1/ZEB2/SPARC/LOXL2/AGO2/PTP4A3/SEMA4D/AKT1/PAFAH1B1/RFFL/ITGB3	12
lightcyan	GO:0040017	positive regulation of locomotion	0.005	0.018	IL6R/IL1R1/MYLK/DIAPH1/SPARC/CEP43/AGO2/SEMA4D/WNK1/ANO6/AKT1/IQGAP1/IGF1R/FBXO31/ITGB3/SPAG9/MAPK1	17
lightcyan	GO:2000272	negative regulation of signaling receptor activity	0.006	0.021	ZFYVE28/NCAPG2/CBL/SLC24A4/NCOA3	5
lightcyan	GO:0042327	positive regulation of phosphorylation	0.007	0.022	LRP8/IL6R/DSTYK/ZBTB20/PIK3R4/IL15/ACSL1/LMTK2/IRAK1/STK3/SEMA4D/CCNY/WNK1/AKT1/PARP16/IQGAP1/SLCO3A1/IGF1R/NOD2/TAOK1/ITGB3/MAPK1	22
lightcyan	GO:0098609	cell-cell adhesion	0.007	0.022	CLSTN1/PKP4/NFKBIZ/IL1RAP/IL15/MSN/IRAK1/GNRH1/SEMA4D/PPP1CA/UBASH3B/DLG5/WNK1/SH2B3/ZFP36L1/AKT1/NOD2/NFAT5/ITGB3/ICAM3/PLXNB2/RUNX1	22
lightcyan	GO:0035725	sodium ion transmembrane transport	0.007	0.022	WNK1/ANO6/SLC24A4/SLC24A1/CACNA1I/AKT1	6
lightcyan	GO:0035329	hippo signaling	0.007	0.022	WWC3/STK3/DLG5	3
lightcyan	GO:0042987	amyloid precursor protein catabolic process	0.007	0.022	SOAT1/AGO2/DHCR24/DYRK1A	4
lightcyan	GO:0018107	peptidyl-threonine phosphorylation	0.007	0.023	LMTK2/WNK1/AKT1/MAPK1/DYRK1A/NLK	6
lightcyan	GO:0010721	negative regulation of cell development	0.007	0.023	RCC2/MACF1/LRP8/CUX1/CHD7/SEMA4D/NIN/DICER1/AKT1/FBXO31/RFLNB/PAFAH1B1/PLXNB2	13
lightcyan	GO:0019048	modulation by virus of host process	0.008	0.026	ATG7/ANO6/SMARCB1	3
lightcyan	GO:0002250	adaptive immune response	0.008	0.026	IL6R/NFKBIZ/ENTPD7/IL1R1/NSD2/NOD2/TNFSF13/RAP1GAP2	8
lightcyan	GO:0007601	visual perception	0.008	0.027	LRIG2/ATXN7/DIAPH1/TBL1X/CHD7/SLC24A4/SLC24A1/CLN6/MAPK1	9
lightcyan	GO:0001835	blastocyst hatching	0.009	0.027	BCOR/SMARCB1	2
lightcyan	GO:0032355	response to estradiol	0.009	0.029	BCL2L11/SRD5A1/NCOA3/DNMT3A	4
lightcyan	GO:0019221	cytokine-mediated signaling pathway	0.010	0.032	LRP8/IL6R/IL1R1/IL1RAP/IL15/ACSL1/IRAK1/TRIM44/CBL/WNK1/SH2B3/AKT1/PAFAH1B1/RFFL/SAMHD1	15
lightcyan	GO:0008584	male gonad development	0.010	0.032	DHCR24/SRD5A1/CHD7/BCL2L11/GNRH1/CBL	6
lightcyan	GO:0042531	positive regulation of tyrosine phosphorylation of STAT protein	0.011	0.034	IL6R/IL15/SH2B3/NLK	4
lightcyan	GO:0007159	leukocyte cell-cell adhesion	0.011	0.034	NFKBIZ/IL15/MSN/IRAK1/GNRH1/SEMA4D/DLG5/WNK1/AKT1/NOD2/NFAT5/RUNX1	12
lightcyan	GO:0014068	positive regulation of phosphatidylinositol 3-kinase signaling	0.011	0.034	SEMA4D/GAB2/CBL/ZFP36L1/AKT1/IGF1R	6
lightcyan	GO:0006096	glycolytic process	0.012	0.036	ACSL1/ELOVL5/ACSF3/ELOVL1/UPP1/SAMHD1/ZBTB20/NUDT3/NUDT5/ENTPD7/PARP16/MAPK1	12
lightcyan	GO:0071345	cellular response to cytokine stimulus	0.012	0.036	LRP8/IL6R/IL1R1/ST3GAL6/IL1RAP/IL15/ACSL1/TCF7/IRAK1/PTP4A3/TRIM44/CBL/WNK1/SH2B3/ZFP36L1/YY1/AKT1/PARP16/NFAT5/PAFAH1B1/RFFL/SAMHD1/MAPK1	23
lightcyan	GO:0006281	DNA repair	0.013	0.038	APTX/TDP1/NSD2/TENT4A/MCM3/POLM/UVRAG/YY1/RFWD3/SAMHD1/FAAP20/HERC2/FTO/TAOK1/MDC1	15
lightcyan	GO:0044270	cellular nitrogen compound catabolic process	0.013	0.039	PABPC4/RNASEL/DCP1A/TENT4A/NUDT3/UPP1/ZC3HAV1/AGO2/NUDT5/ENTPD7/SAMD4A/ZFP36L1/DICER1/AKT1/PARN/FTO/SAMHD1	17
lightcyan	GO:0016446	somatic hypermutation of immunoglobulin genes	0.014	0.040	NSD2/TCF7/YY1/TNFSF13/SAMHD1	5
lightcyan	GO:0019439	aromatic compound catabolic process	0.014	0.042	PABPC4/RNASEL/DCP1A/TENT4A/NUDT3/UPP1/ZC3HAV1/AGO2/NUDT5/ENTPD7/SAMD4A/ZFP36L1/DICER1/AKT1/PARN/FTO/SAMHD1	17
lightcyan	GO:0071805	potassium ion transmembrane transport	0.015	0.044	WNK1/ANO6/SLC24A4/SLC24A1	4
lightcyan	GO:0010718	positive regulation of epithelial to mesenchymal transition	0.015	0.044	MDM4/AMER1/LOXL2/SEMA4D/DLG5/ZFP36L1/RFLNB/MAPK1	8
lightcyan	GO:0048844	artery morphogenesis	0.016	0.045	MYLK/CHD7/ACVR2B	3
lightcyan	GO:0033993	response to lipid	0.016	0.047	LRP8/DNMT3A/BCL2L11/IL15/ACSL1/SRD5A1/SPARC/TRERF1/MSN/IRAK1/GNRH1/CBL/DDX54/ZFP36L1/FOS/AKT1/ABHD2/NOD2/THBD/NCOA3/MAPK1/TRIM68	22
lightcyan	GO:0070507	regulation of microtubule cytoskeleton organization	0.017	0.049	MACF1/ATXN7/DIAPH1/NIN/PAFAH1B1/TAOK1/DYRK1A/GPSM2	8
lightcyan	GO:0010562	positive regulation of phosphorus metabolic process	0.017	0.050	LRP8/IL6R/DSTYK/ZBTB20/PIK3R4/IL15/ACSL1/LMTK2/IRAK1/STK3/SEMA4D/CCNY/WNK1/AKT1/PARP16/IQGAP1/SLCO3A1/IGF1R/NOD2/TAOK1/ITGB3/MAPK1	22
lightcyan	GO:0045937	positive regulation of phosphate metabolic process	0.017	0.050	LRP8/IL6R/DSTYK/ZBTB20/PIK3R4/IL15/ACSL1/LMTK2/IRAK1/STK3/SEMA4D/CCNY/WNK1/AKT1/PARP16/IQGAP1/SLCO3A1/IGF1R/NOD2/TAOK1/ITGB3/MAPK1	22
black	GO:0007059	chromosome segregation	2.3e-21	2.4e-19	TPR/RAD21/USP44/ZWILCH/BECN1/CENPF/ZNF207/CTNNB1/PDS5A/ATRX/STAG2/RAB11A/VPS4B/KIF14/ARL8B/NR3C1/NUP37/TLK2	18
black	GO:0048661	positive regulation of smooth muscle cell proliferation	5.7e-15	4.1e-13	RBPJ/BMPR1A/PTEN/SAV1/PRKAR1A/TGFBR1/JAK2/CTNNB1/TRAF6/PDCD4/GNA13/S1PR1/XRCC5/RHOA	14
black	GO:0045786	negative regulation of cell cycle	3.7e-14	1.8e-12	TPR/NABP1/CTNNB1/DLG1/CLOCK/SOX4/HECA/CDK6/ATRX/RAD21/IPO7/PTEN/PDCD4/BTG1/USP44/TRIAP1/IPO5/ZWILCH/FEM1B/PRKAR1A/CDC73/CENPF/FZD3/DNA2/ZNF207/TAOK1/WAC	27
black	GO:0090090	negative regulation of canonical Wnt signaling pathway	9.6e-13	4.0e-11	PPM1B/TBL1XR1/RBPJ/CSNK1G3/SOX4/XIAP/MLLT3/TNKS2/PPM1A/GSKIP/CDC73/SMURF2/MBD2/CTNNB1/ZBTB33/TMEM64/PTEN/CYLD/RNF138/PPP2CA/G3BP1/FZD3/RHOA	23
black	GO:0000082	G1/S transition of mitotic cell cycle	9.6e-09	3.0e-07	TPR/NABP1/APPL1/DLG1/LSM11/SOX4/RAD21/PTEN/USP44/TRIAP1/RAB11A/ZWILCH/VPS4B/CDC73/KIF14/CENPF/ZNF207/TAOK1/WAC/CDK6/ITGB1/ARPP19/MASTL/BCAT1/CLOCK/FEM1B/DNA2	27
black	GO:0060412	ventricular septum morphogenesis	3.8e-07	9.7e-06	RBPJ/SOX4/BMPR1A/SAV1/TGFBR1/HIF1A	6
black	GO:0045840	positive regulation of mitotic nuclear division	3.8e-07	9.7e-06	TPR/RAD21/USP44/ZWILCH/PRKAR1A/CENPF/ZNF207/PDS5A/PHIP/ATRX/STAG2/REEP3/RAB11A/BECN1/VPS4B/KIF14/MZT1/RHOA/LSM14A/CYRIB/BNIP3/DDHD1	22
black	GO:0072659	protein localization to plasma membrane	4.4e-07	1.1e-05	RAP1A/APPL1/DLG1/PIK3R1/GOPC/CNPY4/PICALM/ITGB1/RAB11FIP2/ADAM10/RAB11A/FAM126B/WDR19/RAP2A/EXOC5/MYL12A/GOLPH3	17
black	GO:0007420	brain development	1.0e-06	2.1e-05	CTNNB1/FBXO45/RBPJ/SLC7A11/CDK6/ATRX/PCM1/DYNC2H1/BMPR1A/PTEN/PCDH9/NIN/C21orf91/KIF14/BNIP3/SLC38A2/HIF1A/CRK/RHOA/ZNF148/KDM7A/BMI1/RAB18/ITGB1/S1PR1/CENPF/YWHAQ/XRCC5/FZD3/COX6B1	30
black	GO:0032212	positive regulation of telomere maintenance via telomerase	1.2e-06	2.4e-05	TPR/ATRX/RAD21/TNKS2/USP44/ZWILCH/TENT4B/CENPF/HNRNPC/ZNF207/CTNNB1/BECN1/CCT3/XRCC5/TASOR	15
black	GO:0007159	leukocyte cell-cell adhesion	2.1e-06	4.0e-05	ITGA4/SLC39A8/ZDHHC21/TRAF6/ITGB1/GOLPH3/RHOA/NCK1/PIK3CA/DLG1/SOX4/HLA-DPA1/CYRIB/FADD/BMI1/HSPH1/TNFSF13B/PRKAR1A/XBP1/TFRC/NKAP	21
black	GO:0061028	establishment of endothelial barrier	2.8e-06	4.8e-05	RAP1A/CTNNB1/RBPJ/ZDHHC21/BTG1/S1PR1/RAP2C/RHOA/PDE4D	9
black	GO:0010718	positive regulation of epithelial to mesenchymal transition	2.9e-06	4.8e-05	CTNNB1/RBPJ/GLIPR2/PTEN/PDCD4/TASOR/PPP2CA/TGFBR1/HIF1A/BMPR1A	10
black	GO:0030433	ubiquitin-dependent ERAD pathway	4.4e-06	6.9e-05	ATF6/PIK3R1/XBP1/NCK1/ATXN3/DNAJB14/CANX/DERL1/USP25/RNF103/UBXN4/TRIM13/USP14/CERT1/DNAJC3	15
black	GO:0016579	protein deubiquitination	9.3e-06	1.4e-04	DESI2/MINDY3/MINDY2/USP25/USP15/ATXN3/MYSM1/ENY2/USP44/COPS2/CYLD/SENP5/USP14	13
black	GO:0051056	regulation of small GTPase mediated signal transduction	1.5e-05	2.1e-04	RAP1A/RAP2A/KIF14/RAP2B/RAP2C/RIT1/RASA1/GPR174/SCAI/ITGB1/RAB21/KBTBD6/ARHGAP5/ARPP19/HACD3/GNA13/NCKAP1/G3BP1/RAB39B/CRK/RHOA/CYRIB/RAB18/FGD4/SOS2/YWHAQ/KRIT1	27
black	GO:0001938	positive regulation of endothelial cell proliferation	1.5e-05	2.1e-04	DLG1/CDK6/PTEN/SAV1/SUZ12/CDC73/IFT57/AIMP1/KRIT1/TGFBR1/ITGA4/CTNNB1/BMPR1A/XBP1/HIF1A/PROK2	16
black	GO:0030593	neutrophil chemotaxis	1.6e-05	2.1e-04	ITGA4/SLC12A2/FADD/ADAM10/S1PR1/CRK/RHOA/ITGB1/GOLPH3/AIMP1/PPIA	11
black	GO:0006120	mitochondrial electron transport, NADH to ubiquinone	2.6e-05	3.0e-04	PIK3CA/CISD1/IDE/BNIP3/HIF1A/RHOA/PPP1CB/EPM2AIP1/CHCHD2/GHITM/LEPR/SDHD/SUCLA2/SDHC/UQCRC1/ATP5F1B/COX6B1/CYCS/ETFA/TPI1/LDHA	21
black	GO:0035418	protein localization to synapse	4.4e-05	0.001	RAP1A/DLG1/ADAM10/RAB11A	4
black	GO:0030968	endoplasmic reticulum unfolded protein response	4.6e-05	0.001	ATF6/NCK1/DNAJB14/PIK3R1/HSPA4/CREBRF/KLHL15/DERL1/HSPH1/KBTBD6/DNAJC3/XBP1/UBXN4/ATXN3	14
black	GO:0030032	lamellipodium assembly	6.1e-05	0.001	NCK1/PIK3CA/PIK3R1/ITGB1/TWF1/S1PR1/NCKAP1/GOLPH3/SNX2	9
black	GO:0007517	muscle organ development	6.4e-05	0.001	SGCB/PDCD4/EPC1/RBPJ/BMPR1A/S1PR1/TGFBR1/CTNNB1/KMT5B/CFL2/COPS2/XBP1/CENPF/FXR1/RHOA/ITGB1/PRKAR1A/TRIM32/BTG1	19
black	GO:0042633	hair cycle	7.6e-05	0.001	CTNNB1/RBPJ/CLOCK/ZDHHC21/SAV1/FZD3	6
black	GO:0034599	cellular response to oxidative stress	7.8e-05	0.001	MCL1/CTNNB1/SLC7A11/STK26/JAK2/GSKIP/PPIA/HIF1A/CAB39/PIK3CA/BECN1/XRCC5/CHCHD2/VKORC1L1/BNIP3	15
black	GO:0051494	negative regulation of cytoskeleton organization	1.1e-04	0.001	TPR/CAMSAP2/PIK3CA/PIK3R1/ATRX/RAD21/CYRIB/TNKS2/TWF1/USP44/TRIAP1/ZWILCH/TENT4B/BECN1/PRKAR1A/S1PR1/CENPF/TFRC/GHITM/BNIP3/HNRNPC/GMFB/ZNF207/TAOK1/PICALM/VIM/PTEN/PPM1A/KIF14/XRCC5/PAQR3/RHOA	32
black	GO:0001525	angiogenesis	1.6e-04	0.002	LEPR/RAP1A/CTNNB1/PROK2/TIPARP/PIK3CA/RBPJ/NAA15/RASA1/SLC12A2/SOX4/MTDH/PRCP/ITGB1/BMPR1A/PTEN/BTG1/XBP1/S1PR1/AIMP1/C1GALT1/KRIT1/YWHAZ/TGFBR1/PDE3B/ATP5F1B/HIF1A/RHOA	28
black	GO:0007080	mitotic metaphase plate congression	1.8e-04	0.002	CTNNB1/BLOC1S5/PICALM/AP3M1/PTEN/RAB27A/XPO1/ITGA4/ARL8B/DLG1/TMEM106B/PCM1/ARMC1/FAM91A1/ITGB1/PDZD8/RAB11A/C17orf75/BECN1/VPS4B/KIF14/CENPF/MFN1/YWHAZ/HIF1A/AHCYL1	26
black	GO:0006378	mRNA polyadenylation	1.9e-04	0.002	PAPOLG/VIRMA/TENT4B/CDC73/RNF20/PAPOLA/AHCYL1	7
black	GO:0061384	heart trabecula morphogenesis	2.0e-04	0.002	RBPJ/BMPR1A/S1PR1/TGFBR1/RHOA	5
black	GO:0006474	N-terminal protein amino acid acetylation	2.5e-04	0.002	PPM1B/NAA15/SOX4/METAP2/PPM1A/NAA20	6
black	GO:0032259	methylation	3.0e-04	0.003	ICMT/MTF2/DPY30/FBXO11/THUMPD3/CTNNB1/PIK3CA/TRMT10A/MTRR/WTAP/ATRX/PCMTD1/VIRMA/CARNMT1/KMT5B/BMI1/BTG1/COQ5/CMTR2/SUZ12/RBBP5/PRMT9/RNF20/MBD2	24
black	GO:0006397	mRNA processing	3.0e-04	0.003	RBMXL1/ZNF326/PAPOLG/PRPF40A/DBR1/DHX15/CNOT6L/SREK1IP1/SREK1/LSM11/SYNCRIP/WTAP/LSM8/RBM41/VIRMA/PTBP3/KIN/HNRNPF/SMNDC1/MAGOHB/PNN/RBBP6/TENT4B/CMTR2/SF3A3/CDC73/SRSF7/FXR1/PRMT9/SMU1/RNF20/RBM7/HNRNPC/PAPOLA/AQR/CRNKL1/AHCYL1	37
black	GO:0019827	stem cell population maintenance	3.2e-04	0.003	MTF2/CTNNB1/RBPJ/MED7/SOX4/PCM1/BMPR1A/MED21/SAV1/CDC73/SS18	11
black	GO:0060071	Wnt signaling pathway, planar cell polarity pathway	4.1e-04	0.003	MLLT3/EXOC5/FZD3/SMURF2/RHOA	5
black	GO:0001944	vasculature development	4.1e-04	0.003	LEPR/RAP1A/CTNNB1/PROK2/TIPARP/PIK3CA/RBPJ/SGCB/NAA15/RASA1/SLC12A2/SOX4/MTDH/PRCP/DYNC2H1/ITGB1/BMPR1A/PTEN/PDCD4/BTG1/ADAM10/XBP1/S1PR1/AIMP1/C1GALT1/KRIT1/YWHAZ/TGFBR1/PDE3B/EPC1/ATP5F1B/HIF1A/RHOA	33
black	GO:0010666	positive regulation of cardiac muscle cell apoptotic process	4.4e-04	0.004	PTEN/PDCD4/BNIP3/JAK2	4
black	GO:0030855	epithelial cell differentiation	4.7e-04	0.004	RAP1A/CTNNB1/RBPJ/CLOCK/SLC7A11/SOX4/CDK6/ATRX/ZDHHC21/UGCG/VIM/BTG1/SAV1/FEM1B/CBR1/S1PR1/RAP2C/HIF1A/RHOA/VDAC1/PDE4D	21
black	GO:0055010	ventricular cardiac muscle tissue morphogenesis	4.8e-04	0.004	CTNNB1/TIPARP/DLG1/RBPJ/SGCB/ITGB1/BMPR1A/PTEN/CFL2/SAV1/COPS2/PRKAR1A/S1PR1/CENPF/TGFBR1/RHOA	16
black	GO:0001974	blood vessel remodeling	4.9e-04	0.004	LEPR/CTNNB1/TMEM64/TRAF6/S1PR1/TFRC/RBPJ/HIF1A	8
black	GO:0031123	RNA 3'-end processing	0.001	0.004	PAPOLG/LSM11/VIRMA/TENT4B/CDC73/RNF20/PAPOLA/AHCYL1	8
black	GO:0002052	positive regulation of neuroblast proliferation	0.001	0.005	CTNNB1/FZD3/HIF1A/RHOA/PCM1/KIF14	6
black	GO:0036003	positive regulation of transcription from RNA polymerase II promoter in response to stress	0.001	0.005	VHL/RBPJ/HIF1A/ATF6/NCK1	5
black	GO:0030308	negative regulation of cell growth	0.001	0.005	RBPJ/BMPR1A/PTEN/SAV1/PRKAR1A/S1PR1/TGFBR1/LEPR/ITSN2/ZMAT3/PIK3CA/ACTL6A/TRIM32/TNKS2/RAB21/BTG1/ADAM10/RAB11A/CREG1/CDC73/KIF14/PPP2CA/MCTS1/EPC1/HIF1A/H3-3B/RHOA/ITGA4/CTNNB1/ATRX/ITGB1/NIN/COPS2/RBBP6	34
black	GO:0060395	SMAD protein signal transduction	0.001	0.005	JAK2/BMPR1A/TGFBR1/SUB1/VIM/APPL1/RBPJ/UBE2D3/XIAP/PDCD4/PPM1A/ZNF451/USP15/SMURF2	14
black	GO:0030318	melanocyte differentiation	0.001	0.005	BLOC1S5/RAB11A/RAB27A	3
black	GO:0046326	positive regulation of glucose import	0.001	0.006	RAP1A/APPL1/PIK3R1/ARPP19/SLC5A3	5
black	GO:0000398	mRNA splicing, via spliceosome	0.001	0.006	RBMXL1/ZNF326/PRPF40A/DBR1/DHX15/SREK1IP1/SREK1/PIK3R1/SYNCRIP/WTAP/LSM8/RBM41/VIRMA/PTBP3/HNRNPF/SMNDC1/MAGOHB/PNN/SF3A3/SRSF7/FXR1/PPP2CA/SMU1/RBM7/SLC38A2/HNRNPC/AQR/CRNKL1	28
black	GO:0009952	anterior/posterior pattern specification	0.001	0.006	MTF2/RBPJ/MLLT3/BMI1/BMPR1A/TASOR/CTNNB1/WDR19/DYNC2H1/IFT57/TGFBR1/HIF1A	12
black	GO:0032869	cellular response to insulin stimulus	0.001	0.007	PIK3R1/JAK2/LEPROTL1/APPL1/NCK1/PIK3CA/PHIP/PTEN/IDE/APRT/XBP1/PDE3B/CRK/AHCYL1/ITGA4/VIM/STAT4/BTG1/EPM2AIP1	19
black	GO:0044320	cellular response to leptin stimulus	0.001	0.007	LEPR/UGCG/PTEN	3
black	GO:0006865	amino acid transport	0.001	0.008	SLC7A11/ITGB1/SLC36A4/SLC38A1/SLC38A2/SLC12A2/EMB/SLC26A2	8
black	GO:0000422	autophagy of mitochondrion	0.001	0.008	BNIP3/HIF1A/VDAC1/CAMSAP2/PIK3CA/GSPT2/TWF1/CFL2/VPS4B/EIF5A2/TAOK1/PIK3R1/TGFBR1/LAMP2/SUPT16H/SMARCE1/RETREG1/ADAM10/BECN1/MCTS1	20
black	GO:0006914	autophagy	0.002	0.008	RAB3GAP2/BECN1/SCOC/BNIP3/TRIM13/HIF1A/VDAC1/WAC/ATF6/MTDH/PIK3CA/ATP6V1C1/LEPR/MCL1/CISD1/RAB39B/TLK2/RETREG1/ARL8B/LAMP2/VPS36/VPS4B/TRAPPC8/XBP1	24
black	GO:0007369	gastrulation	0.002	0.008	CTNNB1/BMPR1A/CDC73/ITGA4/ITGB1/PRKAR1A/ZNF281/DLG1/WDR19/SOX4/TRAF6/DYNC2H1/BMI1/TASOR/IFT57/FZD3/TGFBR1/HIF1A	18
black	GO:0061512	protein localization to cilium	0.002	0.008	ZFYVE16/LAMP2/SNX16/AP3M1/ARL5A/PAQR3/GOLPH3/ARL5B/ATRX/TNKS2/CCT3/XRCC5/VPS36/TPR/RAB3GAP2/RANBP2/APPL1/TOMM70/UBE2D3/PIK3R1/TNPO1/HSPA4/NXT2/JAK2/IPO7/TIMM8B/IPO5/RAB11A/PEX12/PMPCB/SPCS2/RAD21/ZWILCH/TASOR/TFRC/XPO1/MORC3/WDR19/DYNC2H1	39
black	GO:0045165	cell fate commitment	0.002	0.009	CTNNB1/RBPJ/ITGB1/BMPR1A/MCL1/CDC73/TGFBR1/RHOA	8
black	GO:0150104	transport across blood-brain barrier	0.002	0.009	LEPR/SLC12A2/SLC5A3/TFRC/SLC38A2/SLC38A1/CPA3/RHOA/PDE4D/PRCP/JAK2/ZDHHC21/PPCS/PIK3CA/DLG1	15
black	GO:0006334	nucleosome assembly	0.002	0.010	MYSM1/MTF2/DR1/TPR/HLTF/ACTL6A/NR3C1/ATRX/MLLT3/POLE3/TDG/BAZ1A/TASOR/H2BC11/RSF1/HNRNPC/SUPT16H/SMARCE1/H3-3B/MBD2/TSPYL1/TLK2	22
black	GO:0048844	artery morphogenesis	0.003	0.013	RBPJ/SOX4/BMPR1A/TGFBR1	4
black	GO:0001568	blood vessel development	0.003	0.013	LEPR/RAP1A/CTNNB1/PROK2/TIPARP/PIK3CA/RBPJ/NAA15/RASA1/SLC12A2/SOX4/MTDH/PRCP/DYNC2H1/ITGB1/BMPR1A/PTEN/BTG1/XBP1/S1PR1/AIMP1/C1GALT1/KRIT1/YWHAZ/TGFBR1/PDE3B/ATP5F1B/HIF1A/RHOA	29
black	GO:0006513	protein monoubiquitination	0.003	0.013	BMI1/PCGF5/CDC73/RNF20/WAC/UBE2D3/PEX12	7
black	GO:0071805	potassium ion transmembrane transport	0.003	0.014	CAB39/DLG1/ITGB1/PTEN/SLC12A2/VPS4B	6
black	GO:0000723	telomere maintenance	0.003	0.014	CTNNB1/TNKS2/TENT4B/CCT3/XRCC5/HNRNPC/DNA2/ATRX/H3-3B	9
black	GO:0042531	positive regulation of tyrosine phosphorylation of STAT protein	0.003	0.015	VHL/SUZ12/PPP2CA/CNOT7/JAK2/STAT4	6
black	GO:0051495	positive regulation of cytoskeleton organization	0.004	0.016	TPR/RAB3GAP2/CTNNB1/NCK1/DLG1/CNOT6L/ARFIP1/JMY/PHIP/ATRX/RAD21/ATL3/TNKS2/CFL2/NIN/BECN1/VPS4B/CCT3/NCKAP1/XRCC5/TASOR/G3BP1/TGFBR1/BNIP3/GMFB/HIF1A/RHOA/VDAC1/DDHD1	29
black	GO:0003151	outflow tract morphogenesis	0.004	0.016	CTNNB1/RBPJ/CERT1/SOX4/BMPR1A/PDCD4/SAV1/S1PR1/IFT57/TGFBR1/HIF1A	11
black	GO:0032956	regulation of actin cytoskeleton organization	0.004	0.016	NCK1/PIK3CA/DLG1/ARFIP1/PIK3R1/JMY/RASA1/CYRIB/TWF1/CFL2/S1PR1/NCKAP1/TGFBR1/GMFB/RHOA/CRK/TAOK1/PDE4D	18
black	GO:0045814	negative regulation of gene expression, epigenetic	0.004	0.019	TPR/POLE3/BMI1/TASOR/EPC1/MBD2/CGGBP1/PCGF5/TDG	9
black	GO:0007052	mitotic spindle organization	0.005	0.021	TPR/NABP1/APPL1/DLG1/PDS5A/RASA1/LSM11/SOX4/PHIP/CDK6/ATRX/STAG2/RAD21/ITGB1/REEP3/PTEN/USP44/TRIAP1/ARPP19/RAB11A/ZWILCH/BECN1/VPS4B/CDC73/KIF14/CENPF/MASTL/DNA2/BCAT1/MZT1/ZNF207/RHOA/TAOK1/LSM14A/WAC	35
black	GO:0045116	protein neddylation	0.005	0.021	DCUN1D4/DCUN1D1/HIF1A	3
black	GO:0030155	regulation of cell adhesion	0.005	0.022	CYTIP/ITGA4/NCK1/PIK3CA/DLG1/PIK3R1/RASA1/SOX4/HLA-DPA1/CDK6/CYRIB/JAK2/ZDHHC21/TRAF6/FADD/BMI1/PTEN/HSPH1/TNFSF13B/ADAM10/PRKAR1A/XBP1/S1PR1/KIF14/PPP1CB/TFRC/PPP2CA/NKAP/PDE3B/ATXN3/CRK/RHOA	32
black	GO:0060079	excitatory postsynaptic potential	0.005	0.022	PPM1B/CTNNB1/TBL1XR1/RBPJ/CSNK1G3/SOX4/ZBTB33/XIAP/TMEM64/MLLT3/PTEN/TNKS2/PPM1A/GSKIP/CYLD/RNF138/CDC73/PPP2CA/G3BP1/FZD3/SMURF2/MBD2/RHOA	23
black	GO:0022603	regulation of anatomical structure morphogenesis	0.006	0.025	ITSN2/PRPF40A/CTNNB1/DLG1/RASA1/SLC12A2/PHIP/MKLN1/MTDH/CYRIB/MLLT3/CAPRIN1/ITGB1/BMPR1A/PTEN/PDZD8/FGD4/RAB21/BTG1/RAP2A/TNFSF13B/NIN/ADAM10/RAB11A/MYL12A/XBP1/BRWD1/TFRC/KRIT1/FZD3/PDE3B/BNIP3/HIF1A/CRK/SMURF2/RHOA/DDHD1	37
black	GO:0043588	skin development	0.006	0.026	CTNNB1/RBPJ/ZDHHC21/SAV1/FZD3/UGCG	6
black	GO:0042733	embryonic digit morphogenesis	0.006	0.026	CTNNB1/WDR19/SOX4/ATRX/DYNC2H1/BMPR1A/SLC7A11	7
black	GO:0048146	positive regulation of fibroblast proliferation	0.006	0.027	CTNNB1/CDK6/TRIM32/BMI1/CDC73/MORC3	6
black	GO:2000811	negative regulation of anoikis	0.006	0.027	MCL1/PIK3CA/ITGB1	3
black	GO:0007346	regulation of mitotic cell cycle	0.007	0.029	TPR/NABP1/CTNNB1/APPL1/DLG1/LSM11/SOX4/PHIP/HECA/RAD21/PTEN/BTG1/USP44/TRIAP1/RAB11A/ZWILCH/CYLD/VPS4B/CDC73/KIF14/CENPF/FZD3/ZNF207/TAOK1/WAC	25
black	GO:1990182	exosomal secretion	0.008	0.032	RAB11A/VPS4B/RAB27A	3
black	GO:0048645	animal organ formation	0.008	0.032	CTNNB1/RBPJ/BMPR1A	3
black	GO:0031398	positive regulation of protein ubiquitination	0.008	0.032	SPOPL/CTNNB1/DCUN1D4/SOX4/XIAP/DERL1/TRAF6/BMI1/PTEN/USP44/FBXO33/DCUN1D1/PPIA/TGFBR1/RNF20/HIF1A	16
black	GO:0035239	tube morphogenesis	0.008	0.033	LEPR/RAP1A/CTNNB1/PROK2/TIPARP/PIK3CA/DLG1/RBPJ/NAA15/RASA1/SLC12A2/SOX4/MTDH/TRAF6/PRCP/ITGB1/BMPR1A/PTEN/BTG1/XBP1/S1PR1/IFT57/AIMP1/C1GALT1/KRIT1/FZD3/YWHAZ/TGFBR1/PDE3B/ATP5F1B/HIF1A/RHOA	32
black	GO:0007179	transforming growth factor beta receptor signaling pathway	0.010	0.038	RBPJ/UBE2D3/XIAP/BMPR1A/PDCD4/USP15/SMURF2/RAP1A/ACAP2/PTEN/CRK/APPL1/TPR/CTNNB1/PIK3CA/NR3C1/RAB14/PPM1A/BECN1/ZNF451/TGFBR1/HIF1A	22
black	GO:0042307	positive regulation of protein import into nucleus	0.010	0.040	TPR/RANBP2/APPL1/TOMM70/PIK3R1/TNPO1/HSPA4/NXT2/LAMP2/JAK2/IPO7/IPO5/PEX12	13
black	GO:0055081	anion homeostasis	0.011	0.042	GLS/SLC7A11/SLC12A2/CYBRD1	4
black	GO:0006471	protein ADP-ribosylation	0.011	0.042	TIPARP/TNKS2/PARP8	3
black	GO:0007018	microtubule-based movement	0.011	0.043	WDR19/PCM1/DYNC2H1/IFT57/ARL8B/BLOC1S5/AP3M1/RAB21/HIF1A/KIF14	10
black	GO:0001501	skeletal system development	0.011	0.043	CTNNB1/DLG1/WDR19/BMI1/TGFBR1/TIPARP/SOX4/BMPR1A/HIF1A/RHOA	10
black	GO:0018206	peptidyl-methionine modification	0.011	0.043	NAA15/METAP2/NAA20	3
black	GO:0048483	autonomic nervous system development	0.011	0.043	CTNNB1/SOX4/FZD3	3
black	GO:0097120	receptor localization to synapse	0.012	0.044	RAP1A/DLG1/ADAM10/RAB11A/TPR/XPO1/AGFG1/WDR19/PCM1/ENY2/DYNC2H1/IFT57/MZT1	13
black	GO:0032456	endocytic recycling	0.012	0.044	ICMT/RAP1A/RAB3GAP2/ARL5A/ITGA4/FAM126B/APPL1/TOMM70/DLG1/WDR19/SLC7A11/PIK3R1/HSPA4/GOPC/CNPY4/ZDHHC21/PICALM/TIMM8B/ITGB1/RAB11FIP2/RAP2A/SAV1/EXOC5/EMC7/ADAM10/RAB11A/MYL12A/SLC5A3/GOLPH3/ARL5B/ACAP2/RAB14	32
yellow	GO:0000398	mRNA splicing, via spliceosome	1.6e-04	0.034	SFPQ/MAGOH/RBMXL1/ZNF326/PRPF38B/TSEN15/HNRNPLL/SRSF7/PRPF40A/PPIG/CWC22/SF3B1/SREK1IP1/CWC27/PPWD1/SREK1/CLK4/SRSF3/CDC5L/SYNCRIP/LSM8/GEMIN8/RBM3/RBM41/LSM1/RBM12B/PSIP1/RBM7/HSPA8/SLC38A2/MBNL2/THOC1/SRSF6/ZMAT5	34
yellow	GO:0006281	DNA repair	3.0e-04	0.034	MSH2/POLK/UBE2V2/UBE2N/ZBTB1/POLI/SMARCAD1/RBBP8/TDG/HMGB1/MLH3/SFPQ/USP1/RIF1/BARD1/ACTL6A/SLC30A9/HELQ/HMGB2/DEK/CDC5L/ASF1A/CYREN/RADX/CUL4B/VCPIP1/UBE2W/RRM2B/SMC5/USP47/SMC3/MORF4L1	32
salmon	GO:0046330	positive regulation of JNK cascade	1.3e-09	7.4e-08	HIPK2/MAP4K2/PAFAH1B1/MAP3K10	4
salmon	GO:0030970	retrograde protein transport, ER to cytosol	9.4e-06	3.7e-04	YOD1/SYVN1/UBAC2	3
salmon	GO:0007517	muscle organ development	1.2e-05	3.7e-04	SORT1/WDR1/EHD1/HINFP/HIF1AN/PTBP1/MRTFA	7
salmon	GO:0006641	triglyceride metabolic process	1.7e-05	3.8e-04	GPAT4/LPIN2	2
salmon	GO:0006605	protein targeting	3.1e-05	0.001	YOD1/SYVN1/UBAC2/MFN2/SORT1	5
salmon	GO:0000422	autophagy of mitochondrion	2.1e-04	0.003	MFN2/WDR1/ETS1/SPTB/PAFAH1B1/RETREG3	6
salmon	GO:0045786	negative regulation of cell cycle	3.8e-04	0.004	SDE2/CDC14B/HINFP	3
salmon	GO:0009062	fatty acid catabolic process	4.3e-04	0.004	ACOX3/MLYCD/LPIN2	3
salmon	GO:1902895	positive regulation of pri-miRNA transcription by RNA polymerase II	4.5e-04	0.004	ETS1/MRTFA	2
salmon	GO:0035176	social behavior	0.001	0.004	ATXN1/RPTOR	2
salmon	GO:0090314	positive regulation of protein targeting to membrane	0.001	0.004	YOD1/UBAC2/SH3TC2/EHD1/OAZ2	5
salmon	GO:1902476	chloride transmembrane transport	0.001	0.004	SLC26A6/SLC37A2/ABCC4	3
salmon	GO:0051209	release of sequestered calcium ion into cytosol	0.001	0.004	CCR5/LETM1/EHD1/PAFAH1B1	4
salmon	GO:0043406	positive regulation of MAP kinase activity	0.001	0.004	MAP4K2/MAP3K10/RPTOR/CDC14B/VAV2	5
salmon	GO:0006997	nucleus organization	0.001	0.006	HIPK2/ETS1/PAFAH1B1	3
salmon	GO:0018105	peptidyl-serine phosphorylation	0.001	0.006	NSD1/HIPK2/RPTOR/MKNK2/MAP3K10	5
salmon	GO:0030218	erythrocyte differentiation	0.001	0.006	ETS1/KLF13/HIPK2	3
salmon	GO:0000082	G1/S transition of mitotic cell cycle	0.001	0.006	SDE2/CDC14B/PPME1/HINFP/RPTOR	5
salmon	GO:0033169	histone H3-K9 demethylation	0.002	0.012	KDM4C/PPME1	2
salmon	GO:0042472	inner ear morphogenesis	0.003	0.012	MFN2/HIPK2/PAFAH1B1/SMG9	4
salmon	GO:0007626	locomotory behavior	0.003	0.012	HIPK2/PAFAH1B1/ATXN1/RPTOR	4
salmon	GO:0051301	cell division	0.003	0.012	LBH/PAFAH1B1/CDC14B/SDE2	4
salmon	GO:0042311	vasodilation	0.003	0.013	WDR1/VAV2/SPTB/PAFAH1B1/RPTOR	5
salmon	GO:0018107	peptidyl-threonine phosphorylation	0.003	0.013	HIPK2/RPTOR/MAP3K10	3
salmon	GO:0060071	Wnt signaling pathway, planar cell polarity pathway	0.004	0.016	WDR1/PAFAH1B1	2
salmon	GO:0030433	ubiquitin-dependent ERAD pathway	0.005	0.020	YOD1/SYVN1/UBAC2/RASGRF2	4
salmon	GO:0050796	regulation of insulin secretion	0.008	0.028	SLC26A6/ABCC4	2
salmon	GO:0006637	acyl-CoA metabolic process	0.009	0.034	MAT2A/GSR/GPAT4/MLYCD	4
salmon	GO:0045766	positive regulation of angiogenesis	0.011	0.039	E2F2/HIPK2/ETS1	3
salmon	GO:0016042	lipid catabolic process	0.011	0.039	ACOX3/MLYCD/PAFAH1B1/LPIN2	4
salmon	GO:0030330	DNA damage response, signal transduction by p53 class mediator	0.013	0.045	SDE2/HIPK2/CDC14B/HINFP	4
salmon	GO:0006635	fatty acid beta-oxidation	0.015	0.049	ACOX3/MLYCD	2
blue	GO:0007416	synapse assembly	2.0e-33	2.4e-31	RCC2/SLC9A1/MACF1/HIPK1/F11R/LAMC1/SETD5/HEG1/WDR1/SRF/ACTB/MECP2/NRG1/TLN1/TSC1/PTPRJ/CTTN/SPOCK2/VCL/DLG5/FMN1/THBS1/PEAK1/IQGAP1/TAOK2/CDH1/MYO1C/FLCN/PRKCA/EPB41L3/PIP5K1C/NFIA/ARF1/ABI2/DAG1/CDKL5/FLNA/SIPA1L1/IGF1R/PAFAH1B1/TANC2/ZMYND8/NF2	43
blue	GO:0007179	transforming growth factor beta receptor signaling pathway	5.6e-32	3.3e-30	SKI/NOTCH2/ATP2B4/DSTYK/LTBP1/ZEB2/PIK3CB/FBN2/HSP90AB1/LATS1/SMURF1/NIBAN2/NOTCH1/MEN1/BCL9L/SORL1/ITGA5/LATS2/THBS1/NEO1/MYO1C/FLCN/LDLRAD4/FKBP1A/DNM2/FKBP8/EP300/TGFBRAP1/USP9X/PXN/NLK/STAT3/ZFHX3/PIK3CD/CAD/NDST1/MARS1/PDE8A/IQGAP1/KAT2A/BPTF/PLCG1	42
blue	GO:0043966	histone H3 acetylation	7.2e-29	3.0e-27	NOC2L/CRTC2/NCOA1/KANSL3/SETD5/KAT2B/JADE2/BAG6/POR/PAXIP1/TAF1/OGT/HCFC1/MECP2/ARRB1/SIN3A/GLYR1/FLCN/KAT2A/KAT7/NCOA3/SPHK2/EP300/GSK3B/GLUL/ZDHHC5/ZDHHC24	27
blue	GO:0030308	negative regulation of cell growth	3.7e-26	1.1e-24	MACF1/NOTCH2/BCL9/BCL11A/BCL2L11/TTL/GIGYF2/DAG1/GSK3B/HEG1/JARID2/PPARD/TAF8/SRF/HSP90AB1/LATS1/EZR/POR/SMURF1/CDKL5/USP9X/PLXNA3/NOTCH1/EIF4G2/CTTN/VCL/YBX3/KMT2D/ULK1/LATS2/FMN1/SIN3A/IQGAP1/PAFAH1B1/CTC1/KAT2A/STAT3/RNF157/NEDD4L/STK4/DNM2/KLF2/FKBP8/TRIM28/EP300/ENO1/SLC9A1/SERTAD2/KIAA1109/PTPRJ/TCHP/TAOK2/CXCL16/FLCN/EPB41L3/NDRG3/SPHK2	57
blue	GO:0016572	histone phosphorylation	5.5e-20	1.5e-18	NOC2L/SKI/SETDB1/CRTC2/NCOA1/KANSL3/TRIP12/PER2/SETD5/KAT2B/ATXN7/NSD2/SETD7/JADE2/KDM3B/JARID2/KMT2E/PAXIP1/TBL1X/TAF1/OGT/HCFC1/MECP2/NSD3/PAX5/CDK9/INCENP/MEN1/KDM2A/ARRB1/KMT2D/BAZ2A/SART3/SETD1B/SIN3A/GLYR1/RNF40/KDM6B/FLCN/KAT2A/KAT7/PRKCA/USP36/NCOA3/DOT1L/DNMT1/CARM1/PKN1/SIN3B/SPHK2/EP300	51
blue	GO:0007160	cell-matrix adhesion	5.0e-19	1.3e-17	RCC2/SLC9A1/MACF1/LAMC1/PRKCE/BCL2L11/DAG1/GSK3B/PIK3CB/PPARD/SRF/FLNA/DOCK5/TESK1/TSC1/NOTCH1/PTPRJ/MEN1/CTTN/SPOCK2/VCL/ITGA5/PXN/FMN1/THBS1/PEAK1/IQGAP1/TAOK2/MINK1/NF1/STK4/DNM2/NF2	33
blue	GO:0007411	axon guidance	3.2e-18	6.9e-17	MACF1/NOTCH2/BCL11A/TTL/TRAK2/ABI2/STK25/DAG1/GSK3B/TRIO/SRF/HSP90AB1/ACTB/SMURF1/CUX1/CDKL5/USP9X/PLXNA3/NIBAN2/NOTCH1/EIF4G2/CTTN/VCL/SLC11A2/ULK1/MYCBP2/SIPA1L1/BCL11B/NEO1/SIN3A/IQGAP1/TAOK2/PAFAH1B1/MINK1/TANC2/RNF157/EPB41L3/NEDD4L/BSG/DNM2/RAB8A/PANK2/PIKFYVE/WDR1/MYH3	45
blue	GO:0006936	muscle contraction	3.6e-18	6.9e-17	ENO1/SLC9A1/ATP1A1/TPM3/ATP2B4/DAG1/MYLK/NUP155/JARID2/SRF/SLC6A8/FLNA/DOCK5/FBXO32/CDK9/NOTCH1/CTTN/ATP2A2/PABPN1/CAMTA2/MYH3/PRKCA/GAA/DSC2/NEDD4L/CALM3	26
blue	GO:0007517	muscle organ development	2.7e-15	4.2e-14	SKI/SLC9A1/BCL9/MEF2D/BTG2/DAG1/FLNB/MYLK/HEG1/WDR1/MAML1/PPARD/SRF/MBNL3/MECP2/NRG1/PAX5/NIBAN2/CDK9/TSC1/NOTCH1/PDLIM1/YBX3/ATP2A2/ATP11A/MRTFB/ZFHX3/KDM6B/MYH3/KAT2A/FKBP1A/PTBP1/DNMT1/MYH9/EP300	35
blue	GO:0010595	positive regulation of endothelial cell migration	2.8e-15	4.2e-14	PIK3CD/MACF1/GLUL/ATP2B4/PRKCE/ZEB2/FOXP1/PIK3CB/PPARD/SRF/SASH1/PAXIP1/MECP2/DOCK5/TESK1/NOTCH1/SP1/PXN/SCARB1/THBS1/NF1/PRKCA/PLCG1/KANK2/PKN1/MYH9	26
blue	GO:0007420	brain development	1.1e-14	1.5e-13	BTG2/ATP2B4/NCOA1/GSK3B/SRF/PLXNA3/TSC1/PHLPP2/PAFAH1B1/KDM6B/NF2/SKI/IFT172/BCL2L11/NDST1/ATXN1/BAG6/PBX2/SUN1/ACTB/TAF1/MECP2/FLNA/NRG1/TACC1/PAX5/NOTCH1/MEN1/ARCN1/DLG5/TUBGCP2/BCL11B/TTBK2/HERC1/SIN3A/CDH1/AARS1/ATXN1L/ZFHX3/NF1/MYO1D/KAT2A/BPTF/CIC/CALM3/SPHK2/COX1	47
blue	GO:0046330	positive regulation of JNK cascade	2.7e-13	3.4e-12	STK39/STK25/SASH1/EZR/MAP3K4/KLHDC10/MFHAS1/MAP4K2/MEN1/TIRAP/TRAF3/IGF1R/AXIN1/TAOK2/PAFAH1B1/MINK1/PHLPP1/SIRPA/MAP3K20/NFKB1/IRAK1/KAT7	22
blue	GO:0010976	positive regulation of neuron projection development	2.9e-13	3.4e-12	CAPZB/BCL11A/TRAK2/MAP4/GAK/ARHGAP24/FLNA/PLXNA3/TESK1/TSC1/DENND5A/TCHP/ULK1/PAFAH1B1/CBFA2T2/DNM2/CARM1/RCC2/MACF1/ABL2/ABI2/STK25/GSK3B/PLD1/SCARB2/SRF/EZR/CUX1/CREB3L2/CDKL5/EIF4G2/SIPA1L1/IQGAP1/KAT2A/PLEKHM1/TANC2/NEDD4L/ZMYND8/ICAM1/EP300	40
blue	GO:0051209	release of sequestered calcium ion into cytosol	7.8e-13	8.9e-12	ASXL2/LTBP1/PRKCE/ITPR1/LETM1/NFKB1/FBN2/DIAPH1/ITPR3/PPARD/TAF8/LATS1/SUN1/FLNA/UVRAG/SORL1/UBASH3B/TPCN1/SCARB1/RASA3/PAFAH1B1/GAA/FKBP1A/PLCG1/AP3D1/CALM3/KDELR1/RANGAP1/SREBF2	29
blue	GO:0035725	sodium ion transmembrane transport	2.8e-12	3.1e-11	SLC9A1/ATP1A1/ATP2B4/ARF1/PRKCE/CNNM4/SLC20A1/STK39/SLC6A8/SLC4A8/TPCN1/SLC24A4/NEDD4L/DNM2/CACNA1I/AHCYL1/KLHL3	17
blue	GO:0060395	SMAD protein signal transduction	5.6e-12	6.1e-11	SKI/NOTCH2/LTBP1/ZEB2/FBN2/HSP90AB1/LATS1/SMURF1/NOTCH1/MEN1/BCL9L/SORL1/LATS2/THBS1/NEO1/NOMO1/FLCN/LDLRAD4/FKBP1A/DNM2/FKBP8/EP300/TGFBRAP1/USP9X/PXN/NLK/STAT3	27
blue	GO:0006479	protein methylation	7.7e-12	7.9e-11	SETDB1/SETD5/NSD2/SETD7/JARID2/KMT2E/PAXIP1/OGT/MECP2/NSD3/PAX5/MEN1/KMT2D/SETD1B/DOT1L/DNMT1/CARM1/BTG2/RAB3D	19
blue	GO:0006334	nucleosome assembly	8.0e-12	7.9e-11	HP1BP3/SETDB1/DNMT3A/SETD7/ATF7IP/BAZ2A/DNMT1/TRIM28/NOC2L/PHF13/ARID1A/GATAD2B/SETD5/KAT2B/JARID2/BAG6/BRD2/ARID1B/ACTB/IKZF1/KMT2E/HCFC1/CENPP/MKI67/SART3/KDM6B/KAT2A/BPTF/TOP1/CHAF1A/SAFB/CBX6	32
blue	GO:0007080	mitotic metaphase plate congression	1.9e-11	1.8e-10	TRAK2/FYCO1/DYNC1H1/MYO5A/AP3S2/MYO1C/PAFAH1B1/MYO1D/MYO19/TANC2/KIF3B/AP3D1/PIK3CD/MFN2/AHCYL1/ARF1/TTL/STK25/MAP4/COPG1/EZR/SUN1/TESK1/BICD2/INCENP/MAP4K2/KLC2/UVRAG/ARCN1/ATP2A2/FHOD1/FLCN/KAT2A/PLEKHM1/KPNB1/NSFL1C/DNM2/RAB3D/RAB8A/SPHK2/MYH9	41
blue	GO:0086002	cardiac muscle cell action potential involved in contraction	2.9e-11	2.6e-10	SLC9A1/ATP1A1/NUP155/FLNA/ATP2A2/MYO5A/MYO1C/MYH3/MYO1D/MYO19/WIPF2/DSC2/NEDD4L/MYH9	14
blue	GO:0000184	nuclear-transcribed mRNA catabolic process, nonsense-mediated decay	3.4e-11	2.9e-10	BTG2/TENT4A/CPEB3/CNOT1/TNRC6B/GIGYF2/DCP1A/LARP1/ZC3HAV1/RBM10/TIRAP/YBX3/METTL16/ALKBH5/PRKCA/KHSRP/HNRNPM/ZC3H18/AGO4/AGO1/RNPS1/SMG1/EDC4/AIFM1/ENTPD4/ENTPD1/ENTPD5/PDE8A/ELAC2/APOBEC3C/APOBEC3F/TYMP	32
blue	GO:0019722	calcium-mediated signaling	5.2e-11	4.3e-10	SLC9A1/ATP2B4/ITPR1/GSK3B/ITPR3/NRG1/NFAT5/PTBP1/SLC24A4/CALM3/PTPRJ/EIF4EBP2/ATP2A2/THBS1/CRTC3/RNF157/PLCG1	17
blue	GO:0009755	hormone-mediated signaling pathway	6.6e-11	5.3e-10	ARID1A/SLC9A1/AHCYL1/ATP1A1/LPIN1/NCOA1/PRKCE/BCL2L11/KAT2B/FOXP1/GSK3B/NFKB1/PPARGC1B/PPARD/LATS1/POR/OGT/AIFM1/CTSB/FBXO32/NOTCH1/MEN1/SESN3/SIK2/SORL1/EIF4EBP2/KMT2D/SP1/MARS1/PIP4K2C/PXN/LATS2/MYO5A/PKM/ABHD2/IGF1R/CNOT1/MYO1C/PELP1/ACACA/STAT3/NPC1/FECH/NCOA3/SAFB/ICAM1/CARM1/KANK2/PKN1/RAB8A/EP300/RANGAP1	52
blue	GO:0032869	cellular response to insulin stimulus	9.6e-11	7.4e-10	SLC9A1/AHCYL1/BTG2/LPIN1/CAD/KAT2B/DAG1/GSK3B/NFKB1/POR/OGT/TSC1/MEN1/SESN3/SIK2/SORL1/EIF4EBP2/SP1/STAT2/MARS1/PIP4K2C/PXN/SLC24A4/MYO5A/PKM/IQGAP1/IGF1R/RNF40/GOT2/MYO1C/STAT3/BSG/ICAM1/RAB8A/RANGAP1/BCL2L11/NOTCH1/KAT7/KLF2	39
blue	GO:0030220	platelet formation	1.1e-10	8.4e-10	RCC2/MACF1/NOTCH2/LAMC1/TTL/TRAK2/ABI2/STK25/DAG1/FLNB/GSK3B/HEG1/WDR1/TRIO/SRF/HSP90AB1/LATS1/ACTB/CUX1/CDKL5/USP9X/FLNA/PLXNA3/DOCK5/TESK1/NIBAN2/NOTCH1/EIF4G2/CTTN/VCL/SLC11A2/PXN/ULK1/MYCBP2/SIPA1L1/BCL11B/NEO1/SIN3A/PEAK1/TAOK2/PAFAH1B1/MINK1/TANC2/NEDD4L/BSG/DNM2/RAB8A/MYH9/EP300	49
blue	GO:0007015	actin filament organization	1.5e-10	1.1e-09	CAPZB/SLC9A1/TPM3/F11R/ARF1/IFT172/PRKCE/ALMS1/ABI2/ATXN7/WDR1/DIAPH1/PPARGC1B/SRF/HSP90AB1/LATS1/SNX9/EZR/USP9X/MECP2/FLNA/TESK1/TSC1/CTTN/ARRB1/PDLIM1/TUBGCP2/PXN/DYNC1H1/FMN1/TTBK2/MYO5A/FHOD1/MYO1C/PAFAH1B1/MYH3/NF1/MYO1D/MYO19/KPNB1/CCDC57/FKBP1A/ICAM1/LDLR/NF2	45
blue	GO:0006914	autophagy	1.4e-09	1.0e-08	MFN2/ABL2/TGFBRAP1/BCL2L11/PIKFYVE/ATG16L1/ITPR1/MTMR14/FYCO1/WDR6/GSK3B/PIK3CB/USP13/WDFY3/KLHL3/LARP1/SMURF1/DCAF12/TSC1/EIF4G2/CTTN/UVRAG/SESN3/OPTN/PIP4K2C/ATP2A2/TPCN1/ULK1/TECPR2/HERC1/CLEC16A/SMG1/GABARAPL2/RNF166/WDR81/FLCN/STAT3/PLEKHM1/CLTC/USP36/NPC1/EPG5/NSFL1C/RAB8A/SUPT5H/EP300/SREBF2	47
blue	GO:0070588	calcium ion transmembrane transport	2.6e-09	1.8e-08	ATP2B4/PRKCE/ITPR1/LETM1/DIAPH1/ITPR3/UBASH3B/TPCN1/RASA3/SLC24A4/FKBP1A/PLCG1/CALM3/MICU1/ATP2A2/SLC9A1/SESTD1/CACNA1I/MYLK/ICAM1/SPHK2	21
blue	GO:0042733	embryonic digit morphogenesis	3.5e-09	2.4e-08	SKI/NOTCH2/IFT172/AFF3/BCL2L11/MAP3K20/KAT2B/FBN2/PBX2/NOTCH1/FMN1/MYH3/KAT2A	13
blue	GO:0016358	dendrite development	4.4e-09	3.0e-08	ARF1/BCL11A/TRAK2/ABI2/GSK3B/CUX1/CDKL5/MECP2/EIF4G2/DLG5/CPEB3/SLC11A2/SIPA1L1/IQGAP1/TAOK2/PAFAH1B1/MINK1/TANC2/NEDD4L/ZMYND8/CARM1	21
blue	GO:0006306	DNA methylation	4.4e-09	3.0e-08	DNMT3A/OTUD4/KMT2E/USP9X/MECP2/NIBAN2/ATF7IP/BAZ2A/DNMT1/GATAD2A/TRIM28/APOBEC3C/APOBEC3F	13
blue	GO:2001171	positive regulation of ATP biosynthetic process	4.9e-09	3.2e-08	ENO1/ZBTB20/OGT/SLC2A6/ENTPD5/CBFA2T3/FLCN/STAT3/SPHK2/EP300/LDLRAP1/ATP2B4/PRKCE/KAT2B/GSK3B/NFKB1/PPARD/POR/KAT2A/PANK2/LDLR	21
blue	GO:0045071	negative regulation of viral genome replication	6.4e-09	4.0e-08	KPNA6/NFIA/SETDB1/F11R/XPR1/PIKFYVE/ATG16L1/DAG1/SCARB2/LARP1/HSP90AB1/SRPK2/ZC3HAV1/CTSB/NOTCH1/UVRAG/DDX6/PCBP2/ITGA5/TPCN1/SCARB1/WWP2/NPC1/MAVS/BSG/ICAM1/LDLR/TRIM28/APOBEC3C/APOBEC3F/GSK3B/EIF3B/HCFC1/SP1/PTBP1/USF2/EP300	37
blue	GO:0002009	morphogenesis of an epithelium	6.9e-09	4.3e-08	SKI/PIK3CD/CTNNBIP1/PHACTR4/NOTCH2/IFT172/TRAF3IP1/DAG1/FOXP1/MYLK/HEG1/WDR1/ARHGAP24/KLHL3/BRD2/SRF/ACTB/SMURF1/FLNA/NRG1/TSC1/NOTCH1/VCL/DLG5/BTRC/ITGA5/BTBD7/FMN1/PAFAH1B1/KDM6B/KAT2A/FKBP1A/STK4/TRIM28/NF2/POFUT2	36
blue	GO:0048026	positive regulation of mRNA splicing, via spliceosome	1.1e-08	6.8e-08	AHCYL1/BTG2/GIGYF2/DCP1A/TENT4A/LARP1/SRPK2/ZC3HAV1/RBM10/MBNL3/CDK9/TIRAP/CELF2/CPEB3/YBX3/RNPS1/RNF40/CNOT1/METTL16/ALKBH5/PRKCA/PTBP1/DAZAP1/SAFB/KHSRP/HNRNPM/RAVER1/SUPT5H/U2AF2/TNRC6B	30
blue	GO:0007613	memory	1.2e-08	7.4e-08	ATXN1/ITPR3/SRF/MECP2/EIF4EBP2/CPEB3/ATXN1L/KAT2A/LDLR/CIC/BTG2/ADCY3/SETD5/PRKAR1B/SLC11A2/PAFAH1B1/NF1/EP300/DOP1B	19
blue	GO:0010507	negative regulation of autophagy	1.5e-08	8.6e-08	ATP2B4/WDR6/TENT4A/LARP1/BAG6/HSP90AB1/RBM10/TAF1/OGT/FLNA/NRG1/RIC1/TSC1/EIF4G2/SORL1/TIRAP/YBX3/MYCBP2/HERC1/CRTC3/CLEC16A/SMG1/SF3B3/GABARAPL2/CBFA2T3/METTL16/STAT3/USP36/NPC1/PSMF1	30
blue	GO:0007409	axonogenesis	1.8e-08	1.0e-07	MACF1/NOTCH2/TTL/TRAK2/STK25/DAG1/GSK3B/TRIO/SRF/HSP90AB1/ACTB/CDKL5/USP9X/PLXNA3/NIBAN2/NOTCH1/EIF4G2/CTTN/VCL/ULK1/MYCBP2/SIPA1L1/BCL11B/NEO1/SIN3A/TAOK2/PAFAH1B1/BSG/DNM2/RAB8A/FLNA	31
blue	GO:0042391	regulation of membrane potential	2.9e-08	1.6e-07	ATP1A1/NUP155/FLNA/ATP2A2/DSC2/NEDD4L/CALM3/WDR1/SLC24A4/SLC9A1/CACNA1I/GSK3B/MECP2/SLC4A8/WWP2/PANK2/ZMYND8	17
blue	GO:0045814	negative regulation of gene expression, epigenetic	3.4e-08	1.9e-07	ARID1A/SERTAD2/KAT2B/ARID1B/ELOF1/SPHK2/EP300/SETDB1/DNMT3A/MECP2/ATF7IP/BAZ2A/DNMT1/KLF2/TRIM28	15
blue	GO:0045429	positive regulation of nitric oxide biosynthetic process	4.2e-08	2.3e-07	ATP2B4/HSP90AB1/POR/SIRPA/KHSRP/ICAM1/DNM2/KLF2/CYB5R3	9
blue	GO:0042311	vasodilation	7.4e-08	4.0e-07	MACF1/TTL/GSK3B/SRF/CDKL5/PLXNA3/EIF4G2/CTTN/ULK1/SIN3A/PAFAH1B1/DNM2/LARS1/HSP90AB1/TSC1/SLC12A4/CAPZB/HP1BP3/ARF1/PRKCE/ABI2/PER2/WDR1/PPARD/LATS1/SNX9/EZR/DOCK5/FMN1/MYO1C/ICAM1/KLF2	32
blue	GO:0006096	glycolytic process	8.2e-08	4.2e-07	ENO1/ZBTB20/OGT/MPP1/ENTPD4/SLC2A6/DHTKD1/PFKM/ENTPD5/PKM/CBFA2T3/STAT3/EP300/ENTPD1/UCK2/CAD/TYMP/NADK/ADCY3/PAPSS2/PDE8A/FCSK/FLCN/ACACA/ACLY/FASN/PANK2/SPHK2/APOBEC3C/APOBEC3F	30
blue	GO:0055010	ventricular cardiac muscle tissue morphogenesis	8.4e-08	4.2e-07	SKI/SLC9A1/NOTCH2/BCL9/MEF2D/BTG2/FLNB/MYLK/HEG1/MAML1/JARID2/SRF/NRG1/PAX5/NIBAN2/TSC1/NOTCH1/YBX3/MRTFB/KDM6B/NF1/KAT2A/FKBP1A/EP300	24
blue	GO:0009725	response to hormone	1.1e-07	5.6e-07	ARID1A/SLC9A1/AHCYL1/ATP1A1/BTG2/LPIN1/NCOA1/CAD/PRKCE/BCL2L11/KAT2B/DAG1/FOXP1/GSK3B/NFKB1/PPARGC1B/PPARD/SRF/LATS1/POR/OGT/AIFM1/CTSB/FBXO32/TSC1/NOTCH1/MEN1/SESN3/SIK2/SORL1/EIF4EBP2/KMT2D/SP1/STAT2/MARS1/PIP4K2C/PXN/LATS2/SLC24A4/THBS1/MYO5A/PKM/ABHD2/IQGAP1/IGF1R/RNF40/CNOT1/GOT2/MYO1C/PELP1/ACACA/STAT3/NPC1/FECH/NCOA3/BSG/SAFB/ICAM1/CARM1/KANK2/PKN1/RAB8A/CALM3/EP300/RANGAP1	65
blue	GO:0045766	positive regulation of angiogenesis	1.1e-07	5.6e-07	PIK3CD/AGO1/HIPK1/GLUL/ATP2B4/PIK3CB/ERAP1/SASH1/MECP2/NIBAN2/KRT1/SP1/ITGA5/THBS1/PKM/NF1/STAT3/PRKCA/PLCG1/KLF2	20
blue	GO:0051056	regulation of small GTPase mediated signal transduction	1.2e-07	5.7e-07	MFN2/NOTCH2/DENND4B/F11R/ABL2/HEG1/PIK3CB/ARHGAP24/OGT/NRG1/NOTCH1/ARRB1/RASA3/FLCN/ARHGDIA/ARFGEF2/DNM2/KANK2/PHACTR4/SETDB1/ABI2/PLD1/USP28/NF1/KPNB1/DNMT1/TRIM28/TRIO/DOCK5/DOCK9/SIPA1L1/NUCB1	32
blue	GO:0001525	angiogenesis	1.5e-07	7.0e-07	PIK3CD/AGO1/HIPK1/NOTCH2/GLUL/ATP2B4/DAG1/MYLK/HEG1/PIK3CB/ARHGAP24/ERAP1/SRF/SASH1/SRPK2/PAXIP1/MECP2/FLNA/NIBAN2/NOTCH1/KRT1/SP1/ITGA5/THBS1/PKM/NF1/STAT3/PRKCA/PANK2/PLCG1/STK4/BSG/LDLR/KLF2/MYH9/TYMP/PKNOX1	37
blue	GO:0150104	transport across blood-brain barrier	1.5e-07	7.1e-07	SLC9A1/ATP1A1/ATP2B4/ATP2A2/GAA/CTNNBIP1/F11R/TBC1D8/STK39/PER2/NUP155/ERAP1/PPARD/MECP2/FLNA/DOCK5/PTPRJ/CELF2/DSC2/NEDD4L/ICAM1/KLF2/CALM3/CYB5R3/HEG1/SLC4A8/SLC7A1	27
blue	GO:0071805	potassium ion transmembrane transport	2.4e-07	1.1e-06	SLC9A1/KCNC4/ATP1A1/STK39/OXSR1/FLNA/TSC1/SLC24A4/SLC12A4/WWP2/NEDD4L/DNM2	12
blue	GO:0035278	miRNA mediated inhibition of translation	2.7e-07	1.2e-06	AGO4/AGO1/DDX6/STAT3/TNRC6B/BTG2/GIGYF2/DCP1A/TENT4A/LARP1/EIF2AK1/TSC1/EIF4EBP2/CPEB3/CNOT1/METTL16/KHSRP/SORL1/NIBAN1/PER2/PLD1/TCOF1/EIF3B/EIF4G2/YBX3/PA2G4/THBS1/PKM/ZNF598/AARS1/EIF1/MKNK2/SP1/SPHK2	34
blue	GO:0022603	regulation of anatomical structure morphogenesis	3.1e-07	1.4e-06	PIK3CD/RCC2/CAPZB/AGO4/AGO1/MACF1/HIPK1/F11R/GLUL/ATP2B4/BCL11A/TRAK2/ABI2/STK25/LIMD1/DAG1/FOXP1/GSK3B/PIK3CB/WDR1/ERAP1/DIAPH1/SRF/SASH1/EZR/SMURF1/CUX1/CDKL5/MECP2/FLNA/PLXNA3/DOCK5/TESK1/PALM2AKAP2/NIBAN2/NOTCH1/EIF4G2/BCL9L/KRT1/SP1/ITGA5/STAT2/ULK1/SIPA1L1/BTBD7/THBS1/PKM/TAOK2/PAFAH1B1/NF1/MYO19/STAT3/TANC2/PRKCA/RNF157/ARHGDIA/EPB41L3/NEDD4L/PLCG1/ICAM1/DNM2/PKN1/KLF2/MYH9	64
blue	GO:0031175	neuron projection development	3.1e-07	1.4e-06	NCDN/MACF1/NOTCH2/ABL2/BTG2/ARF1/BCL11A/TTL/TRAK2/ABI2/STK25/MAP4/DAG1/GSK3B/GAK/FRYL/SCARB2/TRIO/SRF/HSP90AB1/ACTB/SMURF1/CUX1/CREB3L2/CDKL5/USP9X/CDK16/MECP2/FLNA/PLXNA3/NIBAN2/TSC1/NOTCH1/DENND5A/EIF4G2/CTTN/VCL/DLG5/CPEB3/SLC11A2/ULK1/FRY/MYCBP2/SIPA1L1/BCL11B/HERC1/NEO1/SIN3A/IQGAP1/TAOK2/CDH1/PAFAH1B1/MINK1/TANC2/RNF157/EPB41L3/NEDD4L/CBFA2T2/ZMYND8/BSG/DNM2/CARM1/RAB8A/EP300	64
blue	GO:0120162	positive regulation of cold-induced thermogenesis	3.4e-07	1.5e-06	MFN2/SLC25A44/LPIN1/ALMS1/PER2/PPARGC1B/OGT/NOTCH1/SORL1/DYNC1H1/TLE3/IGF1R/KDM6B/FLCN/PCTP	15
blue	GO:0019228	neuronal action potential	4.4e-07	2.0e-06	SLC9A1/ATP1A1/ATP2B4/NUP155/FLNA/ATP2A2/PAFAH1B1/DSC2/CALM3/CACNA1I/TYMP	11
blue	GO:0070527	platelet aggregation	1.4e-06	6.1e-06	F11R/PIK3CB/ACTB/FLNA/TLN1/UBASH3B/VCL/SH2B3/PRKCA/MYH9/DSC2	11
blue	GO:0007596	blood coagulation	1.7e-06	7.7e-06	F11R/NCOA1/CAD/PRKCE/GGCX/STK39/HEG1/PIK3CB/SRF/ACTB/FLNA/TLN1/UBASH3B/VCL/ENTPD1/KRT1/SH2B3/THBS1/GOT2/PRKCA/USF2/MYH9	22
blue	GO:0010666	positive regulation of cardiac muscle cell apoptotic process	2.5e-06	1.1e-05	MFN2/RBM10/ARRB1/STK4/DNMT1	5
blue	GO:0001933	negative regulation of protein phosphorylation	3.6e-06	1.6e-05	CEP85/NIBAN1/TRAF3IP1/KAT2B/CTDSPL/GSK3B/HEG1/PIK3CB/LATS1/PRKAR1B/MFHAS1/TESK1/PTPRJ/MEN1/ARRB1/SORL1/UBASH3B/PIP4K2C/SH2B3/ANKLE2/LATS2/CBFA2T3/FLCN/NF1/STAT3/LDLRAD4/FKBP1A/SIRPA/PKN1/FKBP8/CALM3/NF2	32
blue	GO:0007626	locomotory behavior	3.6e-06	1.6e-05	ABL2/BTG2/NCOA1/ADCY3/PRKCE/GIGYF2/ANKH/ATXN1/ITPR3/SRF/PRKAR1B/MECP2/NRG1/PAX5/TSC1/ARCN1/EIF4EBP2/CPEB3/SLC11A2/SLC24A4/THBS1/ATXN1L/ZFHX3/PAFAH1B1/NF1/KAT2A/STAT3/GAA/MAFG/NPC1/LDLR/CIC/EP300	33
blue	GO:0071732	cellular response to nitric oxide	5.5e-06	2.4e-05	DDI2/SLC9A1/AHCYL1/ATP2B4/LPIN1/DNMT3A/BCL11A/BCL2L11/KAT2B/GSK3B/NFKB1/DIAPH1/LARS1/LARP1/EZR/ACTB/POR/TAF1/OGT/AIFM1/FLNA/MEN1/SESN3/SIK2/SORL1/EIF4EBP2/CPEB3/SP1/MARS1/PIP4K2C/PXN/MYO5A/PKM/SIN3A/IGF1R/CDH1/MYO1C/STAT3/EPG5/MAVS/DNMT1/ICAM1/DNM2/RAB8A/KLF2/RANGAP1	46
blue	GO:0042552	myelination	8.5e-06	3.6e-05	SKI/LPIN1/PIKFYVE/DAG1/SERINC5/PPARD/NRG1/TSC1/RNF10/NF1/EPB41L3/TYMP	12
blue	GO:0097009	energy homeostasis	9.4e-06	3.9e-05	MFN2/NCDN/MTF1/SLC25A44/F11R/LAMC1/LPIN1/ALMS1/STK39/GIGYF2/PER2/PPARGC1B/SRF/ACTB/OGT/NOTCH1/UBASH3B/VCL/SLC11A2/KRT1/DYNC1H1/TLE3/CRTC3/IGF1R/KDM6B/FLCN/NF1/ACACA/STAT3/PLEKHM1/PCTP/PRKCA/RAB3D/RCN3	34
blue	GO:0051384	response to glucocorticoid	9.4e-06	3.9e-05	ARID1A/ATP1A1/BCL2L11/FOXP1/PPARGC1B/PPARD/LATS1/AIFM1/FBXO32/KMT2D/ABHD2/CNOT1/NPC1/FECH/SAFB/ICAM1/CARM1/KANK2/PKN1/EP300/NCOA1/CAD/NOTCH1/THBS1/CALM3	25
blue	GO:0046718	viral entry into host cell	1.0e-05	4.2e-05	F11R/XPR1/PIKFYVE/DAG1/SCARB2/CTSB/UVRAG/ITGA5/TPCN1/SCARB1/WWP2/NPC1/BSG/ICAM1/LDLR/TRIM28/ULK1/HSP90AB1/SP1/EP300	20
blue	GO:0008360	regulation of cell shape	1.1e-05	4.4e-05	RCC2/CAPZB/AGO4/MACF1/F11R/BCL11A/LIMD1/DAG1/WDR1/DIAPH1/EZR/SMURF1/CUX1/CDKL5/FLNA/PLXNA3/DOCK5/TESK1/PALM2AKAP2/BCL9L/TAOK2/PAFAH1B1/RNF157/ARHGDIA/EPB41L3/NEDD4L/ICAM1/DNM2/MYH9	29
blue	GO:0043547	positive regulation of GTPase activity	1.3e-05	5.3e-05	RCC2/EVI5/F11R/RABGAP1L/TBC1D8/GSK3B/ARHGAP24/LARS1/TBC1D9B/SNX9/CDKL5/PLXNA3/RIC1/RABGAP1/TSC1/ARRB1/LRCH1/DOCK9/RASA3/SIPA1L1/IQGAP1/PAFAH1B1/FLCN/NF1/ICAM1/RANGAP1	26
blue	GO:0030029	actin filament-based process	1.3e-05	5.4e-05	CAPZB/SLC9A1/PHACTR4/ATP1A1/NOTCH2/TPM3/F11R/ABL2/CDC42BPA/ARF1/PRKCE/ALMS1/ABI2/FLNB/WDR1/NUP155/DIAPH1/PPARGC1B/SRF/LATS1/SNX9/EZR/ACTB/FLNA/TESK1/TLN1/TSC1/CTTN/ARRB1/PDLIM1/ATP2A2/PXN/SIPA1L1/FMN1/MYO5A/IQGAP1/TAOK2/FHOD1/MYO1C/PAFAH1B1/MINK1/MYH3/MYO18A/NF1/MYO1D/MYO19/WIPF2/ARHGDIA/EPB41L3/DSC2/NEDD4L/PIP5K1C/ICAM1/NF2/MYH9	55
blue	GO:0061384	heart trabecula morphogenesis	1.5e-05	5.9e-05	HEG1/FBN2/PPARGC1B/SRF/NRG1/NOTCH1/FKBP1A	7
blue	GO:0071407	cellular response to organic cyclic compound	1.5e-05	6.0e-05	ARID1A/SLC9A1/ATP1A1/ATP2B4/ADCY3/BCL2L11/DAG1/FOXP1/GSK3B/NFKB1/DIAPH1/PPARGC1B/LARP1/PPARD/HSP90AB1/LATS1/EZR/ACTB/TAF1/AIFM1/HCFC1/FLNA/FBXO32/GRAMD1B/BTRC/KMT2D/SIN3A/ABHD2/CNOT1/CDH1/STAT3/ARHGDIA/NPC1/EPG5/FECH/MAVS/NCOA3/SAFB/ICAM1/DNM2/CARM1/KANK2/PKN1/KLF2/EP300	45
blue	GO:0010721	negative regulation of cell development	1.6e-05	6.5e-05	SKI/SPEN/RCC2/MACF1/NOTCH2/F11R/BCL11A/TRAK2/PER2/STK25/DAG1/GSK3B/SRF/SRRT/CUX1/CDKL5/FLNA/PLXNA3/DOCK5/TESK1/NIBAN2/NOTCH1/EIF4G2/SORL1/VCL/RNF10/ULK1/PAFAH1B1/NF1/DNM2/LDLR/NF2	32
blue	GO:0050877	nervous system process	1.9e-05	7.6e-05	SLC9A1/BTG2/LPIN1/ADCY3/CNNM4/GIGYF2/ITPR1/SETD5/DAG1/ATXN7/GSK3B/MGLL/WDR1/SCARB2/DIAPH1/ATXN1/ITPR3/SRF/PRKAR1B/TBL1X/MECP2/EIF4EBP2/CPEB3/SLC11A2/ATP2A2/RNF10/MYCBP2/SLC24A4/HERC1/KATNIP/AARS1/ATXN1L/PITPNA/PAFAH1B1/MYH3/NF1/KAT2A/GAA/ZMYND8/ICAM1/LDLR/CIC/OPA3/CACNA1I/EP300/TYMP/DOP1B	47
blue	GO:0060412	ventricular septum morphogenesis	2.1e-05	8.5e-05	NOTCH2/HEG1/NSD2/NOTCH1/NDST1/MAML1/SRF/NRG1/AP2B1/FKBP1A	10
blue	GO:0030336	negative regulation of cell migration	2.2e-05	8.6e-05	ATP2B4/DAG1/PPARD/SRF/MECP2/NRG1/NOTCH1/PTPRJ/VCL/DLG5/LRCH1/THBS1/ABHD2/CDH1/FLCN/NF1/STAT3/ARHGDIA/LDLRAD4/ZMYND8/NF2	21
blue	GO:0051897	positive regulation of protein kinase B signaling	2.5e-05	9.9e-05	PIK3CD/DAG1/PIK3CB/HSP90AB1/MFHAS1/NRG1/PTPRJ/SESN3/SH2B3/THBS1/IGF1R/FLCN/PHLPP1/RCN3	14
blue	GO:0071425	hematopoietic stem cell proliferation	3.5e-05	1.4e-04	ETV6/SART3/ATXN1L/CTC1/KAT7/NF2	6
blue	GO:0031331	positive regulation of cellular catabolic process	3.6e-05	1.4e-04	BTG2/PRKCE/BCL2L11/GIGYF2/ATG16L1/FYCO1/DCP1A/ZBTB20/GSK3B/PIK3CB/USP13/TENT4A/LARP1/BAG6/SNX9/EZR/SMURF1/ZC3HAV1/TAF1/TSC1/UVRAG/SESN3/SORL1/OPTN/CPEB3/PIP4K2C/TPCN1/ULK1/ENTPD5/AXIN1/RNF40/CNOT1/WWP2/ZC3H18/CBFA2T3/METTL16/FLCN/NEDD4L/OAZ1/KHSRP/LDLR/SUPT5H/TNRC6B	43
blue	GO:0042472	inner ear morphogenesis	3.6e-05	1.4e-04	SKI/MFN2/PHACTR4/HIPK1/NOTCH2/IFT172/ABI2/FBN2/NF1/STAT3/ATP2B4/BCL2L11/PBX2/SRF/NOTCH1/BCL11B/PAFAH1B1/FKBP8/NF2/PKNOX1	20
blue	GO:0050767	regulation of neurogenesis	4.1e-05	1.6e-04	SKI/SPEN/MACF1/LPIN1/TRAK2/PER2/STK25/DAG1/SRF/SRRT/CUX1/CDKL5/PLXNA3/NOTCH1/EIF4G2/SORL1/DLG5/RNF10/ULK1/PAFAH1B1/NF1/LDLR/NF2/TYMP	24
blue	GO:0001974	blood vessel remodeling	4.2e-05	1.6e-04	NCDN/NOTCH2/PPARGC1B/UBASH3B/NF1/PLEKHM1/PRKCA/RAB3D/FLNA	9
blue	GO:0106074	aminoacyl-tRNA metabolism involved in translational fidelity	4.5e-05	1.7e-04	IARS2/LARS1/VARS1/AARS2/AARS1	5
blue	GO:0032956	regulation of actin cytoskeleton organization	4.5e-05	1.7e-04	CAPZB/SLC9A1/ATP1A1/NOTCH2/F11R/ABL2/ARF1/PRKCE/ALMS1/ABI2/WDR1/LATS1/SNX9/FLNA/TESK1/TSC1/CTTN/ATP2A2/PXN/FMN1/IQGAP1/TAOK2/FHOD1/MYO1C/ARHGDIA/DSC2/ICAM1/NF2/MYH9	29
blue	GO:0001895	retina homeostasis	4.9e-05	1.9e-04	NCDN/MTF1/F11R/LAMC1/STK39/GIGYF2/PPARGC1B/SRF/ACTB/NOTCH1/UBASH3B/VCL/KRT1/NF1/ACACA/PLEKHM1/PRKCA/RAB3D/RCN3/PFKM/GAA	21
blue	GO:0006970	response to osmotic stress	5.5e-05	2.1e-04	STK39/OXSR1/MYLK/LETM1/HSP90AB1/MICU1/YBX3/NFAT5/PKN1	9
blue	GO:0048488	synaptic vesicle endocytosis	5.5e-05	2.1e-04	GSK3B/PLD1/GAK/KIAA1109/PRKAR1B/ACTB/SLC4A8/ATP2A2/AP2B1/AP3D1/PIP5K1C/DNM2/RAB8A/CALM3	14
blue	GO:0035239	tube morphogenesis	6.7e-05	2.5e-04	SKI/PIK3CD/CTNNBIP1/PHACTR4/AGO1/HIPK1/NOTCH2/GLUL/ATP2B4/IFT172/BCL2L11/DAG1/FOXP1/MYLK/HEG1/PIK3CB/ARHGAP24/ERAP1/KLHL3/BRD2/SRF/SASH1/SRPK2/PAXIP1/MECP2/FLNA/NIBAN2/TSC1/NOTCH1/DLG5/BTRC/KRT1/SP1/ITGA5/FMN1/THBS1/PKM/NF1/KAT2A/STAT3/PRKCA/PANK2/PLCG1/STK4/BSG/LDLR/KLF2/MYH9/TYMP/PKNOX1	50
blue	GO:0006541	glutamine metabolic process	6.9e-05	2.6e-04	IARS2/LARS1/VARS1/AARS2/CARS1/MARS1/AARS1/GLUL/ATP2B4/GOT2/SLC25A44/CAD/SCLY/SERINC5/PCBD2/BPHL/MECP2	17
blue	GO:0045471	response to ethanol	6.9e-05	2.6e-04	ADCY3/DNMT3A/PRKCE/DAG1/LARP1/AIFM1/GRAMD1B/CDH1/ACACA/KLF2/SPHK2/SETDB1/CAD/SETD7/GOT2/STAT3/FECH/ICAM1/CALM3	19
blue	GO:0001666	response to hypoxia	7.2e-05	2.6e-04	ENO1/HP1BP3/SLC9A1/DNMT3A/PRKCE/ITPR1/LIMD1/PPARD/SRF/AIFM1/IRAK1/MECP2/TSC1/NOTCH1/PDLIM1/SLC11A2/THBS1/CBFA2T3/ALKBH5/NF1/ICAM1/EP300	22
blue	GO:0070373	negative regulation of ERK1 and ERK2 cascade	8.6e-05	3.1e-04	NOC2L/ENO1/MFN2/OTUD7B/ABL2/ATP2B4/ITPR1/LIMD1/DAG1/GSK3B/HEG1/PIK3CB/ARHGAP24/EZR/TSC1/PTPRJ/MEN1/ARRB1/SESN3/SORL1/OPTN/DLG5/YBX3/SH2B3/RASA3/SLC24A4/THBS1/CRTC3/IGF1R/PAFAH1B1/FLCN/NF1/RFFL/RNF157/SEC14L1/NPLOC4/PHLPP1/SIRPA/NF2/PRDM15	40
blue	GO:0030050	vesicle transport along actin filament	9.3e-05	3.4e-04	MYO5A/MYO1C/MYO1D/MYO19/KIF1B/IFT172/TRAK2/TRAF3IP1/FYCO1/COPG1/SUN1/BICD2/DYNC1H1/AP3S2/PAFAH1B1/TANC2/KIF3B/AP3D1	18
blue	GO:0031668	cellular response to extracellular stimulus	9.7e-05	3.5e-04	XPR1/GLUL/NCOA1/LARS1/SRF/AIFM1/TSC1/SESN3/SIK2/MARS1/ULK1/CLEC16A/GABARAPL2/MYBBP1A/FLCN/ICAM1/KANK2/USF2/SREBF2/SLC9A1/ATP1A1/F11R/DAG1/NFKB1/ARHGDIA	25
blue	GO:0043410	positive regulation of MAPK cascade	1.0e-04	3.7e-04	NOTCH2/DSTYK/PRKCE/STK39/STK25/DAG1/PIK3CB/NDST1/SASH1/EZR/MAP3K4/KLHDC10/IRAK1/MFHAS1/NRG1/NOTCH1/PTPRJ/MAP4K2/MEN1/ARRB1/SORL1/TIRAP/SH2B3/TRAF3/THBS1/PDE8A/IQGAP1/IGF1R/AXIN1/TAOK2/PAFAH1B1/MINK1/FLCN/NF1/PRKCA/PHLPP1/SIRPA/STK4/ICAM1/NF2/PRDM15	41
blue	GO:0046777	protein autophosphorylation	1.1e-04	3.9e-04	CAD/STK39/PIKFYVE/STK25/OXSR1/GSK3B/EIF2AK1/CDKL5/TAF1/IRAK1/TESK1/NEK6/SIK2/GRK5/ULK1/PEAK1/IQGAP1/IGF1R/SMG1/TAOK2/MINK1/NLK/STK4/MKNK2/CALM3/TRIM28	26
blue	GO:0031032	actomyosin structure organization	1.1e-04	4.0e-04	SLC9A1/F11R/CDC42BPA/ALMS1/WDR1/SRF/TESK1/TSC1/ARRB1/PDLIM1/PXN/FHOD1/MYH3/MYO18A/EPB41L3/NF2/MYH9	17
blue	GO:0060429	epithelium development	1.2e-04	4.4e-04	SKI/PIK3CD/CTNNBIP1/PHACTR4/NOTCH2/F11R/IFT172/FOSL2/ABI2/TRAF3IP1/DAG1/FLNB/FOXP1/GSK3B/HEG1/WDR1/ARHGAP24/KIAA1109/KLHL3/BRD2/SRF/LATS1/EZR/ACTB/SMURF1/FLNA/CTSB/NRG1/TSC1/NOTCH1/MEN1/VCL/DLG5/BTRC/ITGA5/BTBD7/BCL11B/FMN1/IQGAP1/PAFAH1B1/KDM6B/KAT2A/MAFG/FASN/CBFA2T2/STK4/NCOA3/ICAM1/KANK2/KLF2/FKBP8/RCN3/TRIM28/NF2/EP300	55
blue	GO:0070839	metal ion export	1.3e-04	4.5e-04	SLC9A1/ATP1A1/ATP2B4/LETM1/ATOX1/SLC24A4/CALM3	7
blue	GO:0030036	actin cytoskeleton organization	1.3e-04	4.7e-04	CAPZB/SLC9A1/PHACTR4/NOTCH2/TPM3/F11R/ABL2/CDC42BPA/ARF1/PRKCE/ALMS1/ABI2/FLNB/WDR1/DIAPH1/PPARGC1B/SRF/LATS1/SNX9/EZR/ACTB/FLNA/TESK1/TLN1/TSC1/CTTN/ARRB1/PDLIM1/PXN/SIPA1L1/FMN1/MYO5A/IQGAP1/TAOK2/FHOD1/MYO1C/PAFAH1B1/MINK1/MYH3/MYO18A/NF1/MYO1D/MYO19/ARHGDIA/EPB41L3/PIP5K1C/ICAM1/NF2/MYH9	49
blue	GO:0005975	carbohydrate metabolic process	1.4e-04	4.7e-04	ZBTB20/OGT/SLC2A6/ENTPD5/CBFA2T3/STAT3/EP300/SCARB2/ENO1/DHTKD1/PFKM/PKM/GAA/NAGA/PRKCE/KAT2B/GSK3B/NFKB1/KAT2A/CLTC/CRTC2/PER2/NDST1/PFKFB4/FCSK/MECP2/EDEM1/PPARD/GANAB/POFUT2	30
blue	GO:0032091	negative regulation of protein binding	1.4e-04	4.7e-04	PER2/TAF1/NIBAN2/SIN3A/DOT1L/EP300/SKI/CTNNBIP1/CALM3/TRIM28/LDLRAP1/GSK3B/HSP90AB1/ACTB/HMBOX1/CDK9/MEN1/SORL1/UBASH3B/ATP2A2/TTBK2/FKBP1A/STK4/CARM1	24
blue	GO:0050885	neuromuscular process controlling balance	1.4e-04	4.7e-04	GIGYF2/ITPR1/MECP2/ATP2A2/MYCBP2/HERC1/AARS1/PAFAH1B1/MYH3/GAA	10
blue	GO:0043086	negative regulation of catalytic activity	1.4e-04	4.7e-04	KAT2B/HEG1/PIK3CB/LATS1/PRKAR1B/TESK1/PTPRJ/MEN1/SORL1/SH2B3/LATS2/NF1/CEP85/UBASH3B/PKN1/NF2/RCC2/F11R/ATP2B4/GSK3B/NFKB1/FNIP2/POR/TSC1/NOTCH1/ARRB1/SPOCK2/PIP4K2C/FRY/LRCH1/THBS1/IQGAP1/RFFL/UBE2Z/PSMF1/FKBP1A/OAZ1/PPP1R37/SPHK2/PPP1R12C	40
blue	GO:0001822	kidney development	1.6e-04	0.001	CTNNBIP1/NFIA/NOTCH2/BCL2L11/TRAF3IP1/KLHL3/BAG6/TSC1/NOTCH1/DLG5/FMN1/IQGAP1/FLCN/NF1/AP2B1/KANK2	16
blue	GO:0018105	peptidyl-serine phosphorylation	1.6e-04	0.001	HIPK1/ATP2B4/PRKCE/STK39/PIKFYVE/GSK3B/FNIP2/MAST4/HSP90AB1/LATS1/SRPK2/TAF1/NEK6/ULK1/LATS2/TTBK2/AXIN1/SMG1/SBK1/NLK/PRKCA/TOP1/STK4/MKNK2/PKN1/MAST3/SPOCK2	27
blue	GO:0051930	regulation of sensory perception of pain	1.7e-04	0.001	ENO1/SLC9A1/ATP1A1/ATP2B4/LPIN1/STK39/PER2/DAG1/MGLL/NUP155/JARID2/SRF/MECP2/FLNA/DOCK5/FBXO32/CDK9/NOTCH1/CTTN/CELF2/ATP2A2/RNF10/PRKCA/GAA/DSC2/ZMYND8/ICAM1/CALM3/TYMP	29
blue	GO:0060322	head development	1.9e-04	0.001	SKI/BTG2/ATP2B4/NCOA1/IFT172/BCL2L11/GSK3B/NDST1/ATXN1/BAG6/PBX2/SRF/SUN1/ACTB/TAF1/MECP2/FLNA/PLXNA3/NRG1/TACC1/PAX5/TSC1/NOTCH1/MEN1/ARCN1/DLG5/TUBGCP2/BCL11B/TTBK2/HERC1/SIN3A/CDH1/AARS1/PHLPP2/ATXN1L/ZFHX3/PAFAH1B1/KDM6B/MYH3/NF1/MYO1D/KAT2A/BPTF/CIC/CALM3/SPHK2/NF2/EP300/COX1	49
blue	GO:0043406	positive regulation of MAP kinase activity	1.9e-04	0.001	ATP2B4/KAT2B/HEG1/PIK3CB/CCNI/CCNJL/HSP90AB1/SASH1/LATS1/MAP3K4/PRKAR1B/ACTB/IRAK1/TESK1/PTPRJ/INCENP/MAP4K2/MEN1/UVRAG/SORL1/SH2B3/LATS2/THBS1/IQGAP1/NF1/STK4/CALM3/CEP85/DAG1/SNX9/NRG1/TSC1/ZFP91/UBASH3B/TIRAP/AXIN1/TAOK2/MMD/PKN1/NF2/DSTYK/PIP4K2C/IGF1R/WDR81/SERINC5/HMBOX1/BTRC/PABPN1	48
blue	GO:0031400	negative regulation of protein modification process	2.0e-04	0.001	NOC2L/SKI/CEP85/NIBAN1/ATP2B4/PRKCE/TRIP12/PER2/TRAF3IP1/KAT2B/CTDSPL/GSK3B/HEG1/PIK3CB/JARID2/LATS1/PRKAR1B/TAF1/OGT/MFHAS1/TESK1/PAX5/TRIM44/PTPRJ/MEN1/ARRB1/SORL1/UBASH3B/SH2B3/LATS2/FRY/SIN3A/NF1/LDLRAD4/FKBP1A/SIRPA/DNMT1/PKN1/FKBP8/CALM3/SPHK2/U2AF2/NF2	43
blue	GO:0051493	regulation of cytoskeleton organization	2.2e-04	0.001	CAPZB/SLC9A1/NOTCH2/F11R/ABL2/ARF1/PRKCE/ALMS1/ABI2/TRAF3IP1/KAT2B/ATXN7/GSK3B/RNF4/AFAP1/WDR1/DIAPH1/LATS1/SNX9/MECP2/FLNA/PLXNA3/TESK1/BICD2/TSC1/CTTN/PXN/MYCBP2/DYNC1H1/FMN1/TTBK2/IQGAP1/TAOK2/FHOD1/MYO1C/PAFAH1B1/KAT2A/CLTC/ARHGDIA/ICAM1/NF2	41
blue	GO:0009887	animal organ morphogenesis	2.3e-04	0.001	SKI/CTNNBIP1/MFN2/PHACTR4/HIPK1/NOTCH2/MEF2D/LAMC1/ASXL2/IFT172/CNNM4/BCL2L11/ABI2/DAG1/MYLK/HEG1/NSD2/FBN2/KLHL3/PPARGC1B/NDST1/PBX2/SRF/POR/SMURF1/SLC4A2/FLNA/NRG1/PAX5/NOTCH1/DLG5/BTRC/FOXN3/SLC24A4/BTBD7/BCL11B/FMN1/TLE3/PAFAH1B1/NF1/STAT3/GAA/FKBP1A/BSG/NF2/EP300	46
blue	GO:0030855	epithelial cell differentiation	2.4e-04	0.001	NOTCH2/F11R/FOSL2/ABI2/FLNB/GSK3B/HEG1/EZR/FLNA/NOTCH1/VCL/BCL11B/IQGAP1/PAFAH1B1/FASN/ICAM1/KIAA1109/LATS1/CTSB/NRG1/MEN1/DLG5/KDM6B/MAFG/CBFA2T2/STK4/NCOA3/KLF2/NF2	29
blue	GO:0050709	negative regulation of protein secretion	2.5e-04	0.001	OTUD7B/GSK3B/LATS1/MFHAS1/LATS2/SIN3A/FLCN/UBAC2/TTBK2/CLTC/NEDD4L/NSFL1C/RANGAP1/LDLRAP1/GLUL/ATP2B4/PRKCE/EDEM1/DAG1/HSP90AB1/EZR/ACTB/FLNA/TESK1/ZDHHC5/SORL1/IQGAP1/CDH1/MYO1C/AP2B1/KAT7/USP36/MAVS/ZMYND8/OAZ1/NUCB1/TRIM28/NF2/SREBF2/NADK/ARF1/PPARD/PFKM/MYO18A/PER2/CDK16/WWP2/RAB8A/NSD2	49
blue	GO:0018107	peptidyl-threonine phosphorylation	2.7e-04	0.001	HIPK1/CDC42BPA/CAD/STK39/OXSR1/GSK3B/TAF1/ULK1/AXIN1/SBK1/NLK/PRKCA/PKN1/CALM3	14
blue	GO:0048844	artery morphogenesis	2.7e-04	0.001	MYLK/NDST1/SRF/NOTCH1/NF1/AP2B1/LDLR	7
blue	GO:0042475	odontogenesis of dentin-containing tooth	2.9e-04	0.001	CNNM4/BCL2L11/SLC4A2/SLC24A4/BCL11B/BSG/NF2	7
blue	GO:0007052	mitotic spindle organization	3.1e-04	0.001	PHF13/RCC2/CEP85/POGZ/ARF1/LPIN1/MAP3K20/GIGYF2/CTDSPL/KLHL18/MAP4/CCNI/TENT4A/CCNJL/MCM3/LATS1/SNX9/KMT2E/CDK16/SMC1A/MECP2/FLNA/TACC1/NEK6/NACC2/INCENP/MKI67/POLE/ANKLE2/LATS2/ZFYVE26/FOXN3/DYNC1H1/SIN3A/TAOK2/PAFAH1B1/CTC1/PSME3/CDC27/KPNB1/CLTC/PRKCA/CCDC57/NSFL1C/KIF3B/MYBL2/DNM2/KANK2/MAU2/CALM3	50
blue	GO:0010763	positive regulation of fibroblast migration	3.2e-04	0.001	PIK3CD/RCC2/PHACTR4/MACF1/GLUL/ATP2B4/PRKCE/ZEB2/FOXP1/PIK3CB/PPARD/SRF/SASH1/PAXIP1/MECP2/DOCK5/TESK1/NOTCH1/PDLIM1/SP1/PXN/SCARB1/THBS1/PAFAH1B1/NF1/RFFL/PRKCA/PLCG1/KANK2/PKN1/MYH9	31
blue	GO:0016925	protein sumoylation	3.2e-04	0.001	NOC2L/SETDB1/CRTC2/NCOA1/BCL11A/KANSL3/SETD5/KAT2B/NSD2/SETD7/JADE2/JARID2/BAG6/POR/KMT2E/PAXIP1/TAF1/OGT/HCFC1/MECP2/NSD3/PAX5/MEN1/ARRB1/KMT2D/SETD1B/SIN3A/GLYR1/FLCN/KAT2A/KAT7/NCOA3/DOT1L/PIAS4/DNMT1/SPHK2/TRIM28/EP300/DESI1	39
blue	GO:0051000	positive regulation of nitric-oxide synthase activity	3.2e-04	0.001	ATP2B4/PIK3CB/NFKB1/POR/SCARB1/CALM3/ABL2/SPHK2	8
blue	GO:0001701	in utero embryonic development	3.4e-04	0.001	SKI/MFN2/PHACTR4/NOTCH2/OTUD7B/NCOA1/IFT172/BCL2L11/HEG1/TCOF1/NDST1/BRD2/TAF8/SRF/LATS1/PAX5/TSC1/NOTCH1/SEC24C/SH3PXD2A/YBX3/ATP11A/SIN3A/CNOT1/FLCN/KAT2A/TANC2/BPTF/MAFG/PLCG1/STK4/KLF2/FKBP8/TRIM28/MYH9/EP300	36
blue	GO:0060041	retina development in camera-type eye	3.4e-04	0.001	SKI/MFN2/PHACTR4/HIPK1/NOTCH2/ATP2B4/IFT172/ABI2/FBN2/SRF/BCL11B/NF1/FKBP8/NF2/PKNOX1/PBX2/STAT3	17
blue	GO:0033574	response to testosterone	3.9e-04	0.001	NCOA1/ADCY3/CAD/PRKCE/LARP1/AIFM1/FBXO32/THBS1/SIN3A/ABHD2/ACACA/FECH/ICAM1/KLF2/CALM3/SPHK2	16
blue	GO:0007018	microtubule-based movement	4.0e-04	0.001	TRAK2/FYCO1/COPG1/SUN1/BICD2/DYNC1H1/AP3S2/PAFAH1B1/KIF3B/AP3D1/KIF1B/IFT172/TRAF3IP1/KATNIP/ATP2B4/ADCY3/MAP4/KPNB1/CACNA1I	19
blue	GO:0006165	nucleoside diphosphate phosphorylation	4.0e-04	0.001	ENO1/ZBTB20/OGT/SLC2A6/DHTKD1/PFKM/ENTPD5/PKM/CBFA2T3/STAT3/EP300	11
blue	GO:0061028	establishment of endothelial barrier	4.4e-04	0.001	F11R/FOXP1/HEG1/EZR/NRG1/NOTCH1/VCL/KDM6B/FASN/ICAM1	10
blue	GO:0007565	female pregnancy	0.001	0.001	PPARD/CTSB/MEN1/BSG/DAZAP1/KPNA6/CAD/GOT2/SPHK2/TRIM28	10
blue	GO:0070988	demethylation	0.001	0.001	OTUD4/KDM3B/JARID2/POR/USP9X/KDM2A/KDM6B/ALKBH5/TRIM28/APOBEC3C/APOBEC3F	11
blue	GO:0035176	social behavior	0.001	0.002	ATXN1/MECP2/EIF4EBP2/ATXN1L/CIC	5
blue	GO:0006641	triglyceride metabolic process	0.001	0.002	LPIN1/SORL1/SCARB1/PANK2/LDLR/MGLL/ABHD2	7
blue	GO:0001568	blood vessel development	0.001	0.002	PIK3CD/AGO1/HIPK1/NOTCH2/GLUL/ATP2B4/DAG1/MYLK/HEG1/PIK3CB/ARHGAP24/ERAP1/NDST1/SRF/SASH1/SRPK2/PAXIP1/MECP2/FLNA/NIBAN2/NOTCH1/KRT1/SP1/ITGA5/THBS1/PKM/NF1/AP2B1/STAT3/PRKCA/PANK2/PLCG1/STK4/BSG/LDLR/KLF2/SPHK2/MYH9/TYMP/PKNOX1	40
blue	GO:0090090	negative regulation of canonical Wnt signaling pathway	0.001	0.002	CTNNBIP1/LIMD1/GSK3B/LATS1/NOTCH1/LATS2/UBAC2/TLE3/AXIN1/NLK/STK4/SKI/MACF1/ZEB2/NFKB1/TBL1X/BTRC/PRDM15/BCL9/SMURF1/BCL9L/GRK5/PIAS4	23
blue	GO:0030001	metal ion transport	0.001	0.002	SLC9A1/AHCYL1/KCNC4/ATP1A1/ATP2B4/ARF1/PRKCE/CNNM4/SLC20A1/STK39/SESTD1/ITPR1/OXSR1/MYLK/LETM1/KLHL3/DIAPH1/ATOX1/ITPR3/SLC6A8/FLNA/TSC1/UBASH3B/MICU1/SLC11A2/SLC4A8/ATP2A2/TPCN1/RASA3/SLC24A4/SLC12A4/WWP2/CLTC/NEDD4L/FKBP1A/PLCG1/ICAM1/DNM2/ATP13A1/CALM3/SPHK2/CACNA1I	42
blue	GO:0001890	placenta development	0.001	0.002	NOTCH2/NCOA1/ADAM19/PPARD/HSP90AB1/MAP3K4/CTSB/MEN1/BPTF/STK4/BSG/DAZAP1/TRIM28/AGO4/BCL2L11/FLNA/RNF38/NOTCH1/ARRB1/YBX3/ICAM1	21
blue	GO:0042632	cholesterol homeostasis	0.001	0.002	LDLRAP1/ZBTB20/GRAMD1B/SCARB1/ASGR2/ACACA/NPC1/LDLR/USF2/RCN3/SREBF2	11
blue	GO:0001938	positive regulation of endothelial cell proliferation	0.001	0.002	SP1/STAT3/PLCG1/NOTCH2/PPARD/BCL11B/PIK3CD/GLUL/LAMC1/NOTCH1/PRKCA/SCARB1/THBS1/NF1/IFT172/MEN1/BTRC	17
blue	GO:0035195	gene silencing by miRNA	0.001	0.002	SETDB1/LIMD1/DDX6/ATF7IP/STAT3/DNMT1/TRIM28/TNRC6B/AGO4/AGO1/DNMT3A/GIGYF2/SRRT/BAZ2A/CNOT1	15
blue	GO:0044089	positive regulation of cellular component biogenesis	0.001	0.002	SETDB1/ARF1/PRKCE/BCL2L11/ABI2/DAG1/GSK3B/FNIP2/SRF/SNX9/MECP2/FLNA/NRG1/TESK1/TSC1/PTPRJ/CTTN/TIRAP/DLG5/ATF7IP/PIP4K2C/PXN/ULK1/DYNC1H1/FMN1/IQGAP1/SLX4/CNOT1/FHOD1/MYO1C/PLEKHM1/PRKCA/ZMYND8/DNMT1/ICAM1/DNM2/TRIM28/NF2	38
blue	GO:0007212	dopamine receptor signaling pathway	0.001	0.002	SLC9A1/ATP2B4/GSK3B/FLNA/SIN3A/FCSK/DNM2	7
blue	GO:0001944	vasculature development	0.001	0.003	PIK3CD/AGO1/HIPK1/NOTCH2/GLUL/ATP2B4/DAG1/MYLK/HEG1/PIK3CB/ARHGAP24/ERAP1/NDST1/SRF/SASH1/SRPK2/PAXIP1/MECP2/FLNA/NIBAN2/NOTCH1/KRT1/SP1/ITGA5/THBS1/PKM/NF1/AP2B1/STAT3/PRKCA/PANK2/PLCG1/STK4/BSG/DNMT1/LDLR/KLF2/SPHK2/MYH9/TYMP/PKNOX1	41
blue	GO:0032259	methylation	0.001	0.003	SETDB1/BTG2/DNMT3A/SETD5/WDR6/NSD2/SETD7/JARID2/KMT2E/PAXIP1/OGT/TRMT2B/MECP2/NSD3/PAX5/NIBAN2/MEN1/ATF7IP/KMT2D/BAZ2A/SETD1B/METTL16/DOT1L/DNMT1/CARM1/RAB3D/GATAD2A/TRIM28/PRDM15	29
blue	GO:0006888	endoplasmic reticulum to Golgi vesicle-mediated transport	0.001	0.003	MACF1/RBSN/GAK/OSBPL5/SORL1/OPTN/MYO5A/AP3S2/GGA2/ARFGEF2/AP3D1/DNM2/DOP1B/ARF1/COPG1/CUX1/CREB3L2/BICD2/UVRAG/ARCN1/SEC24C/SEC31B/GABARAPL2/MYO18A/COG1/RAB8A/KDELR1	27
blue	GO:0003009	skeletal muscle contraction	0.001	0.003	GIGYF2/ITPR1/ATP2A2/MYH3/GAA	5
blue	GO:0019216	regulation of lipid metabolic process	0.001	0.003	ARF1/LPIN1/MTMR1/SCARB1/LDLR/LDLRAP1/ATP1A1/PRKCE/ZBTB20/NFKB1/PPARD/POR/SORL1/PIP4K2C/BCL11B/CRTC3/PANK2/OPA3/SPHK2	19
blue	GO:0034765	regulation of ion transmembrane transport	0.001	0.003	SLC9A1/AHCYL1/KCNC4/ATP2B4/ARF1/PRKCE/STK39/SESTD1/PER2/OXSR1/WDR1/DIAPH1/FLNA/UBASH3B/TPCN1/WWP2/MINK1/NEDD4L/FKBP1A/PLCG1/DNM2/CALM3/SPHK2/CACNA1I/ACTB/THBS1/OAZ1	27
blue	GO:0006887	exocytosis	0.001	0.003	ARF1/NOTCH1/ATP2A2/CACNA1I/MYH9/SLC4A8/RAB3D/SPHK2/GSK3B/CALM3/PIK3CD/PIP5K1C/RAB8A/TXLNA/CDK16/ARFGEF2	16
blue	GO:0006997	nucleus organization	0.001	0.003	LPIN1/NUP155/SUN1/NEK6/ANKLE2/PAFAH1B1/PRKCA/NSFL1C/ATXN7/SRPK2/BAZ2A/USP36	12
blue	GO:0007167	enzyme linked receptor protein signaling pathway	0.001	0.003	SKI/PIK3CD/NOTCH2/DSTYK/LTBP1/TGFBRAP1/ZEB2/GIGYF2/GSK3B/PIK3CB/TRIO/FBN2/NDST1/ANKS1A/HSP90AB1/LATS1/SMURF1/USP9X/OGT/NRG1/NIBAN2/NOTCH1/PTPRJ/MEN1/SESN3/SIK2/BCL9L/SORL1/UBASH3B/EIF4EBP2/ITGA5/PIP4K2C/SH2B3/PXN/LATS2/SIPA1L1/THBS1/NEO1/IQGAP1/IGF1R/NOMO1/MYO1C/FLCN/NLK/STAT3/LDLRAD4/FKBP1A/PLCG1/DNM2/FKBP8/EP300	51
blue	GO:0035329	hippo signaling	0.001	0.003	LIMD1/LATS1/DLG5/LATS2/STK4/NF2	6
blue	GO:0007586	digestion	0.001	0.003	F11R/EZR/SCARB1/LDLR/STK39/TYMP	6
blue	GO:0048709	oligodendrocyte differentiation	0.001	0.003	SKI/NOTCH1/RNF10/NF1/LDLR/DAG1/WDR1/NF2/NRG1/STAT3/SUN1/PAFAH1B1	12
blue	GO:0001501	skeletal system development	0.001	0.004	NOTCH2/FOXP1/SRF/SH2B3/PAFAH1B1/EP300/SKI/MEF2D/IFT172/NSD2/POR/FOXN3/CTC1/KAT2A/ANKH/FBN2/PPARGC1B/TCOF1/NDST1/CREB3L2/PAX5/PAPSS2/FMN1	23
blue	GO:0061001	regulation of dendritic spine morphogenesis	0.002	0.004	ARF1/ABI2/GSK3B/CTTN/SIPA1L1/IGF1R/PAFAH1B1/TANC2/ZMYND8	9
blue	GO:0000165	MAPK cascade	0.002	0.004	MAP3K6/NOTCH2/DSTYK/PRKCE/STK39/MAP3K20/STK25/DAG1/PIK3CB/NFKB1/NDST1/SASH1/EZR/MAP3K4/KLHDC10/IRAK1/MFHAS1/NRG1/NOTCH1/PTPRJ/MAP4K2/MEN1/ARRB1/SORL1/TIRAP/SH2B3/PABPN1/TRAF3/THBS1/PDE8A/IQGAP1/IGF1R/AXIN1/TAOK2/PAFAH1B1/MINK1/FLCN/NLK/NF1/PRKCA/PHLPP1/SIRPA/STK4/ICAM1/NF2/PRDM15	46
blue	GO:0009267	cellular response to starvation	0.002	0.004	SETDB1/XPR1/GLUL/NCOA1/DNMT3A/CAD/LARS1/LARP1/PPARD/SRF/EIF2AK1/POR/OGT/AIFM1/TSC1/SESN3/SIK2/SORL1/MARS1/ULK1/CLEC16A/GABARAPL2/MYBBP1A/FLCN/KAT2A/ICAM1/LDLR/KANK2/USF2/SREBF2	30
blue	GO:0071333	cellular response to glucose stimulus	0.002	0.005	NADK/PRKCE/ZBTB20/PPARD/SRF/CDK16/MEN1/SIN3A/IGF1R/ICAM1/GLUL/THBS1/KAT7	13
blue	GO:0008333	endosome to lysosome transport	0.002	0.005	ARF1/TGFBRAP1/TRAK2/RBSN/GAK/SCARB2/FHIP1B/SORL1/CLEC16A/PLEKHM1/RNF157/NPC1/EPG5/AP3D1/SMURF1/AP3S2	16
blue	GO:0051495	positive regulation of cytoskeleton organization	0.002	0.005	ARF1/PRKCE/ABI2/WDR1/SNX9/MECP2/FLNA/PLXNA3/TESK1/TSC1/CTTN/PXN/DYNC1H1/FMN1/FHOD1/MYO1C/ICAM1/NF2/SETDB1/BCL2L11/FYCO1/GSK3B/MAP3K4/HMBOX1/ATL3/UVRAG/ATF7IP/PIP4K2C/ULK1/SLX4/CNOT1/CDC27/DNMT1/TRIM28	34
blue	GO:0042060	wound healing	0.003	0.007	MACF1/NOTCH2/F11R/PRKCE/GGCX/DAG1/MYLK/PIK3CB/ARHGAP24/PPARD/SRF/ACTB/FLNA/NRG1/TLN1/UBASH3B/VCL/ENTPD1/KRT1/ITGA5/SH2B3/SCARB1/THBS1/NF1/PRKCA/MYH9/CREB3L2/ABHD2/BPTF/RANGAP1	30
blue	GO:0034383	low-density lipoprotein particle clearance	0.003	0.007	LDLRAP1/SCARB1/KHSRP/LDLR/ARF1	5
blue	GO:0071396	cellular response to lipid	0.003	0.007	ARID1A/ATP1A1/ABL2/ADCY3/PRKCE/BCL2L11/DAG1/FOXP1/CXCL5/NFKB1/PPARGC1B/PPARD/SASH1/LATS1/AIFM1/IRAK1/FBXO32/GRAMD1B/KMT2D/SCARB1/PABPN1/ABHD2/CNOT1/PRPF8/PRKCA/NPC1/FECH/SIRPA/NCOA3/SAFB/ICAM1/CARM1/LDLR/KANK2/PKN1/SPHK2/EP300	37
blue	GO:0035418	protein localization to synapse	0.004	0.009	F11R/ACTB/FLNA/VCL/DLG5/DAG1/HEG1/RAB8A	8
blue	GO:0000226	microtubule cytoskeleton organization	0.004	0.009	MAP4/RNF4/EZR/SMC1A/MECP2/FLNA/TACC1/NEK6/INCENP/UVRAG/TUBGCP2/DYNC1H1/KPNB1/CLTC/KIF3B/MYBL2/MYH9/CEP85/NSFL1C/IFT172/ALMS1/TTL/TRAF3IP1/KAT2B/DAG1/ATXN7/GSK3B/SUN1/BICD2/TUBB4B/TBCEL/TTBK2/PAFAH1B1/KAT2A/CCDC57	35
blue	GO:0006367	transcription initiation from RNA polymerase II promoter	0.004	0.009	CTNNBIP1/SRF/PAXIP1/ATF7IP/MED16/TAF8/TAF1/CDK9/BAZ2A/BRF1/GTF3C1	11
blue	GO:0050804	modulation of chemical synaptic transmission	0.004	0.009	NCDN/GLUL/ARF1/PRKCE/GSK3B/ITPR3/SRF/PRKAR1B/MECP2/EIF4EBP2/CPEB3/SLC4A8/ATP2A2/SIPA1L1/CDH1/KAT2A/STAT3/PLCG1/ZMYND8/RAB8A/CALM3	21
blue	GO:0031123	RNA 3'-end processing	0.004	0.010	CDK9/CPEB3/RNF40/SUPT5H/AHCYL1/RPRD2/SCAF8/TENT4A/ELAC2	9
blue	GO:0098662	inorganic cation transmembrane transport	0.004	0.010	SLC9A1/KCNC4/ATP1A1/ATP2B4/ARF1/PRKCE/CNNM4/SLC20A1/STK39/SESTD1/ITPR1/OXSR1/LETM1/DIAPH1/ATOX1/ITPR3/CLCN5/SLC6A8/FLNA/UBASH3B/MICU1/SLC11A2/SLC4A8/ATP2A2/TPCN1/RASA3/SLC24A4/SLC12A4/WWP2/NEDD4L/FKBP1A/PLCG1/DNM2/ATP13A1/CALM3/SPHK2/CACNA1I/COX1	38
blue	GO:0098660	inorganic ion transmembrane transport	0.005	0.011	SLC9A1/KCNC4/ATP1A1/XPR1/ATP2B4/ARF1/PRKCE/CNNM4/SLC20A1/STK39/SESTD1/ITPR1/OXSR1/LETM1/ANKH/DIAPH1/ATOX1/ITPR3/CLCN5/SLC6A8/FLNA/UBASH3B/MICU1/SLC11A2/SLC4A8/ATP2A2/TPCN1/RASA3/SLC24A4/SLC12A4/WWP2/NEDD4L/FKBP1A/PLCG1/DNM2/ATP13A1/CALM3/SPHK2/CACNA1I/COX1	40
blue	GO:0051607	defense response to virus	0.005	0.011	TRAF3IP1/TRIM44/PCBP2/TRAF3/SIN3A/SEC14L1/NPLOC4/MAVS/APOBEC3F/AGBL5/SERINC5/ZC3HAV1/POLR3A/STAT2/APOBEC3C	15
blue	GO:0031532	actin cytoskeleton reorganization	0.005	0.011	NOTCH2/F11R/ABL2/CDC42BPA/EZR/FLNA/CTTN/SIPA1L1/MINK1/ARHGDIA/MYH9	11
blue	GO:0048661	positive regulation of smooth muscle cell proliferation	0.005	0.011	MFN2/LDLRAP1/MEF2D/DNMT1/FOXP1/IRAK1/THBS1/CTNNBIP1/JARID2/PPARD/NOTCH1/STAT3	12
blue	GO:0046034	ATP metabolic process	0.005	0.012	ENO1/ZBTB20/OGT/SLC2A6/ENTPD5/CBFA2T3/FLCN/STAT3/SPHK2/EP300/NADK/SLC25A51/DHTKD1/PFKM/PKM/MYH3/NDUFV3/COX1	18
blue	GO:0000422	autophagy of mitochondrion	0.005	0.012	LPIN1/NEK6/PAFAH1B1/PRKCA/FYCO1/UVRAG/CLEC16A/WDR1/IGF1R/ATP2A2/EPG5/MFN2/CAPZB/ARID1A/LAMC1/ATXN7/GSK3B/GAK/SCAF8/AIFM1/CTTN/OPTN/ULK1/TTBK2/GABARAPL2/DHX8/USP36/SREBF2	28
blue	GO:0008544	epidermis development	0.005	0.012	FOSL2/FLNB/LATS1/NOTCH1/BCL11B/STK4/NCOA3/PAFAH1B1/MAFG/PPARD/IFT172/ATP2A2	12
blue	GO:0031398	positive regulation of protein ubiquitination	0.005	0.012	TRIP12/SASH1/TRIM44/RNF40/PRKCE/PER2/OTUD4/HSP90AB1/PAXIP1/TAF1/OGT/CDK9/ARRB1/BTRC/SART3/MYCBP2/AXIN1/FKBP1A/PIAS4/U2AF2	20
blue	GO:0016575	histone deacetylation	0.005	0.012	FLNA/FRY/EP300/SKI/PER2/TBL1X/BAZ2A/SIN3A/SIN3B/SPHK2	10
blue	GO:0050819	negative regulation of coagulation	0.005	0.012	UBASH3B/KRT1/SH2B3/THBS1/F11R/GGCX/PIK3CB/SRF/ACTB/FLNA/TLN1/VCL/ENTPD1/PRKCA/MYH9	15
blue	GO:0007219	Notch signaling pathway	0.005	0.012	SPEN/NOTCH2/IFT172/MAML1/DTX2/NIBAN2/NOTCH1/ARRB1/WWP2/STAT3/CBFA2T2/SREBF2	12
blue	GO:0015914	phospholipid transport	0.006	0.013	SCARB2/OSBPL5/PITPNM2/SCARB1/ATP11A/PITPNA/PCTP/PITPNC1/LDLR/SLC25A51/EPG5	11
blue	GO:0045597	positive regulation of cell differentiation	0.006	0.013	CTNNBIP1/SPEN/MACF1/NOTCH2/F11R/NCOA1/ASXL2/ZEB2/STK25/DAG1/NFKB1/FBN2/PPARGC1B/MAML1/PPARD/SRF/HSP90AB1/POR/SRRT/CUX1/CDKL5/FLNA/PLXNA3/DOCK5/NRG1/TESK1/NIBAN2/NOTCH1/EIF4G2/BCL9L/PA2G4/ATP11A/SIN3A/PAFAH1B1/KAT2A/STAT3/KAT7/MMD/PRKCA/STK4/NCOA3/AP3D1/DNM2/CARM1/NF2	45
blue	GO:0021954	central nervous system neuron development	0.006	0.013	BTG2/IFT172/GIGYF2/HSP90AB1/PLXNA3/MYCBP2/BCL11B/HERC1/SIN3A/PAFAH1B1	10
blue	GO:0071230	cellular response to amino acid stimulus	0.006	0.014	ATP2B4/DNMT3A/BCL11A/LARS1/AIFM1/SESN3/CPEB3/DNMT1/ICAM1/KLF2	10
blue	GO:0009952	anterior/posterior pattern specification	0.007	0.014	NOTCH2/IFT172/NOTCH1/SKI/CTNNBIP1/HIPK1/BTG2/PBX2/SRF/KAT2A/BPTF/FKBP8/EP300/KIF3B	14
blue	GO:0051642	centrosome localization	0.007	0.014	EZR/SUN1/BICD2/FHOD1/PAFAH1B1	5
blue	GO:0040013	negative regulation of locomotion	0.007	0.014	ATP2B4/DAG1/PPARD/SRF/MECP2/PLXNA3/NRG1/NOTCH1/PTPRJ/VCL/DLG5/LRCH1/THBS1/ABHD2/CDH1/FLCN/NF1/STAT3/ARHGDIA/LDLRAD4/ZMYND8/NF2	22
blue	GO:0006470	protein dephosphorylation	0.007	0.016	LPIN1/GSK3B/PPARGC1B/HSP90AB1/MTMR1/MFHAS1/TSC1/ANKLE2/FKBP1A/PTBP1/CALM3/PPP6R2/MTMR14/CTDSPL/PTPRJ/UBASH3B/BTRC/PPM1H/PHLPP2/MYH3/PHLPP1/ATP1A1/PFKFB4/NT5DC3	24
blue	GO:0000209	protein polyubiquitination	0.008	0.017	RNF4/MARCHF6/KLHL3/UBE2H/UBE2R2/TRIM44/BTRC/RFFL/NEDD4L/UBE4B/TRIP12/SASH1/SMURF1/TAF1/ZFP91/MARCHF8/TRAF3/RNF40/WWP2/RNF166/CDC27	21
blue	GO:0003376	sphingosine-1-phosphate receptor signaling pathway	0.008	0.017	PIK3CB/EZR/SPHK2	3
blue	GO:0006090	pyruvate metabolic process	0.008	0.018	ENO1/ZBTB20/OGT/SLC2A6/DHTKD1/PFKM/ENTPD5/PKM/CBFA2T3/STAT3/EP300	11
blue	GO:0098655	cation transmembrane transport	0.009	0.019	SLC9A1/KCNC4/ATP1A1/ATP2B4/ARF1/PRKCE/CNNM4/SLC20A1/STK39/SESTD1/ITPR1/OXSR1/SLC25A38/LETM1/DIAPH1/ATOX1/ITPR3/CLCN5/SLC6A8/FLNA/UBASH3B/MICU1/SLC11A2/SLC4A8/ATP2A2/TPCN1/SLC7A1/RASA3/SLC24A4/SLC12A4/WWP2/MINK1/NEDD4L/FKBP1A/PLCG1/DNM2/ATP13A1/CALM3/SPHK2/CACNA1I/COX1	41
blue	GO:0072659	protein localization to plasma membrane	0.011	0.023	LDLRAP1/MACF1/F11R/ATP2B4/PRKCE/GAK/EZR/ACTB/SMURF1/FLNA/ZDHHC5/OPTN/TTC7B/MYO5A/GGA2/CDH1/CLTC/EPB41L3/BSG/RAB3D/RAB8A/DAG1	22
blue	GO:0003006	developmental process involved in reproduction	0.011	0.023	AGO4/NOTCH2/ATP2B4/NCOA1/DNMT3A/BCL2L11/CCNI/LHFPL2/AFF4/ADAM19/BAG6/BRD2/PPARD/HSP90AB1/MAP3K4/SUN1/SLC4A2/CDK16/FLNA/CTSB/TESK1/RNF38/PAX5/NOTCH1/MEN1/ARRB1/DDX6/ACTR1A/YBX3/KMT2D/GOLGA3/ABHD2/PAFAH1B1/ALKBH5/BPTF/PANK2/NDRG3/STK4/BSG/DAZAP1/ICAM1/DNM2/TRIM28	43
blue	GO:0032922	circadian regulation of gene expression	0.011	0.024	PER2/OGT/KDM2A/MYCBP2/ZFHX3/MYBBP1A/TOP1/NCOA1/KAT2B/GSK3B/USP9X/ARRB1/BTRC/SP1/SIN3A/PHLPP1/EP300	17
blue	GO:0006378	mRNA polyadenylation	0.011	0.024	AHCYL1/TENT4A/SCAF8/CDK9/CPEB3/RNF40/SUPT5H	7
blue	GO:0051704	multi-organism process	0.013	0.027	KPNA6/AGO4/UBAP2L/ATP2B4/NCOA1/ADCY3/DNMT3A/CAD/BCL2L11/PIKFYVE/CCNI/LHFPL2/AFF4/BAG6/BRD2/PPARD/SUN1/SLC4A2/USP9X/CDK16/CTSB/TESK1/PAX5/NOTCH1/MEN1/DDX6/ACTR1A/YBX3/ETV6/KMT2D/TPCN1/GOLGA3/ABHD2/GOT2/PAFAH1B1/ALKBH5/STAT3/PANK2/NDRG3/BSG/DAZAP1/DNM2/SPHK2/TRIM28/MYH9/TOB2	46
blue	GO:0001569	branching involved in blood vessel morphogenesis	0.014	0.029	CTNNBIP1/DAG1/SRF/NOTCH1/DLG5/BTRC/STK4/BCL11A/BTBD7	9
blue	GO:0010718	positive regulation of epithelial to mesenchymal transition	0.014	0.030	DAG1/GSK3B/TCOF1/FLNA/NOTCH1/BCL9L/DLG5/LDLRAD4/TRIM28/POFUT2/PHACTR4/NRG1	12
blue	GO:1902895	positive regulation of pri-miRNA transcription by RNA polymerase II	0.014	0.030	PPARD/SRF/MRTFB/STAT3/SREBF2	5
blue	GO:0007422	peripheral nervous system development	0.015	0.031	SKI/DAG1/NRG1/NF1	4
blue	GO:0044703	multi-organism reproductive process	0.016	0.033	KPNA6/AGO4/UBAP2L/ATP2B4/NCOA1/ADCY3/DNMT3A/CAD/BCL2L11/CCNI/LHFPL2/AFF4/BAG6/BRD2/PPARD/SUN1/SLC4A2/USP9X/CDK16/CTSB/TESK1/PAX5/NOTCH1/MEN1/DDX6/ACTR1A/YBX3/ETV6/KMT2D/GOLGA3/ABHD2/GOT2/PAFAH1B1/ALKBH5/STAT3/PANK2/NDRG3/BSG/DAZAP1/DNM2/SPHK2/TRIM28/MYH9/TOB2	44
blue	GO:0030324	lung development	0.017	0.035	DAG1/HEG1/BAG6/SRF/NOTCH1/DLG5/ATXN1L/KLF2/RCN3/EP300	10
blue	GO:0033993	response to lipid	0.017	0.035	ARID1A/ATP1A1/ABL2/NCOA1/ADCY3/DNMT3A/CAD/PRKCE/BCL2L11/DAG1/FOXP1/CXCL5/NFKB1/PPARGC1B/PPARD/SASH1/LATS1/AIFM1/IRAK1/FBXO32/NOTCH1/GRAMD1B/TIRAP/KMT2D/ATP2A2/SCARB1/PABPN1/THBS1/ABHD2/CNOT1/PRPF8/STAT3/PRKCA/NPC1/FECH/SIRPA/NCOA3/SAFB/ICAM1/CARM1/LDLR/KANK2/PKN1/CALM3/SPHK2/EP300	46
blue	GO:0019827	stem cell population maintenance	0.017	0.036	SKI/NOTCH2/BCL9/SRRT/SMC1A/NOTCH1/DDX6/CNOT1/KAT2A/STAT3/NCOA3	11
blue	GO:0030318	melanocyte differentiation	0.017	0.036	BCL2L11/ZEB2/PIKFYVE/USP13/ARCN1/MYO5A/NF1/AP3D1	8
blue	GO:0006897	endocytosis	0.018	0.038	LDLRAP1/ARF1/PIKFYVE/PIK3CB/GAK/SCARB2/SNX9/EZR/CTTN/ARRB1/SORL1/CXCL16/AP2B1/CLTC/PIP5K1C/DNM2/LDLR/RABGAP1L/ABL2/KIAA1109/MARCHF3/ACTB/CLCN5/TPCN1/SCARB1/THBS1/ASGR2/MYO18A/NPC1/NEDD4L/CALM3/MYH9	32
blue	GO:0099537	trans-synaptic signaling	0.019	0.040	KIF1B/NCDN/KCNC4/GLUL/ARF1/PRKCE/DAG1/GSK3B/ITPR3/SRF/PRKAR1B/MECP2/EIF4EBP2/CPEB3/SLC4A8/ATP2A2/SIPA1L1/SLC12A4/CDH1/PAFAH1B1/MINK1/KAT2A/STAT3/PLCG1/ZMYND8/PIP5K1C/RAB8A/CALM3	28
blue	GO:0007283	spermatogenesis	0.020	0.042	KPNA6/AGO4/ATP2B4/NCOA1/DNMT3A/BCL2L11/CCNI/AFF4/BAG6/BRD2/PPARD/SUN1/SLC4A2/USP9X/CDK16/CTSB/TESK1/PAX5/NOTCH1/MEN1/ARRB1/DDX6/ACTR1A/YBX3/ETV6/KMT2D/GOLGA3/ABHD2/PAFAH1B1/ALKBH5/PANK2/NDRG3/BSG/DAZAP1/DNM2/TOB2	36
blue	GO:0099536	synaptic signaling	0.021	0.044	KIF1B/NCDN/KCNC4/GLUL/ARF1/PRKCE/DAG1/GSK3B/ITPR3/SRF/PRKAR1B/MECP2/NRG1/EIF4EBP2/CPEB3/SLC4A8/ATP2A2/SIPA1L1/SLC12A4/CDH1/PAFAH1B1/MINK1/KAT2A/STAT3/PLCG1/ZMYND8/PIP5K1C/RAB8A/CALM3	29
blue	GO:0016579	protein deubiquitination	0.021	0.044	ATXN7/SART3/KAT2A/USP36/OTUD7B/USP13/OTUD4/USP9X/USP28/USP31/JOSD1/DESI1	12
blue	GO:0046794	transport of virus	0.022	0.045	KPNA6/PIKFYVE/TPCN1	3
blue	GO:0051281	positive regulation of release of sequestered calcium ion into cytosol	0.023	0.046	SLC9A1/AHCYL1/ATP1A1/ATP2B4/ARF1/PRKCE/STK39/SESTD1/OXSR1/MYLK/DIAPH1/FLNA/UBASH3B/WWP2/NEDD4L/FKBP1A/PLCG1/ICAM1/DNM2/CALM3/SPHK2/KCNC4/PER2/WDR1/TPCN1/MINK1/CACNA1I	27
blue	GO:0046854	phosphatidylinositol phosphate biosynthetic process	0.024	0.048	PIK3CD/PIKFYVE/PIK3CB/PIP4K2C/TTC7B/SMG1/PIP5K1C/LPIN1/MTMR14/PLD1/SERINC5/MTMR1/MECP2/OSBPL5/CHKA/PITPNM2/SCARB1/PAFAH1B1/PLCG1/LDLR/ARF1/PPARD/SPHK2	23
blue	GO:0030593	neutrophil chemotaxis	0.025	0.050	PIK3CD/STK39/OXSR1/CXCL16/F11R/LRCH1/ICAM1/PIKFYVE/CXCL5/MPP1/TIRAP/THBS1/BSG/PIP5K1C/WDR1/SIRPA/MYH9	17
blue	GO:0030316	osteoclast differentiation	0.025	0.050	PIK3CD/CTNNBIP1/NOTCH2/SLC25A38/FOXP1/WDR1/PPARGC1B/SRF/EIF2AK1/IKZF1/KMT2E/MFHAS1/UBASH3B/TIRAP/SH3PXD2A/SLC11A2/SH2B3/CBFA2T3/PAFAH1B1/STAT3/KAT7/PRKCA/FASN/KLF2/MYH9/EP300/TOB2/PKNOX1	28
blue	GO:1902017	regulation of cilium assembly	0.025	0.050	KAT2B/MAP4/TESK1/TCHP/KAT2A/DNM2/ALMS1/PIKFYVE/RNF4/EZR/CDKL5/PIP4K2C/ULK1/DYNC1H1/CNOT1	15

[truncated: 3 more sheets: Table S11, Table S12, Table S13]
